# Supplementary material for: Assessing the impact of community-based interventions on hypertension and diabetes management in three Minnesota communities: Findings from the prospective evaluation of US HealthRise programs
Source: PLoS One. 2023 Feb 27;18(2):e0279230. doi: 10.1371/journal.pone.0279230 (PMC9970068; doi:10.1371/journal.pone.0279230)
Supplement: S1 Data — (XLSX) [file pone.0279230.s003.xlsx]

## Sheet: diabetes
grantee_county	a1c_category_baseline	a1c_category_endline	percentage
Hennepin	A1c <7%	A1c <7%	5.40541
Hennepin	A1c <7%	A1c >=10%	2.7027
Hennepin	A1c >=10%	A1c <7%	2.7027
Hennepin	A1c >=10%	A1c >=10%	27.027
Hennepin	A1c >=10%	A1c 7-7.9%	2.7027
Hennepin	A1c >=10%	A1c 8-9.9%	10.8108
Hennepin	A1c 7-7.9%	A1c >=10%	2.7027
Hennepin	A1c 7-7.9%	A1c 7-7.9%	2.7027
Hennepin	A1c 7-7.9%	A1c 8-9.9%	10.8108
Hennepin	A1c 8-9.9%	A1c <7%	2.7027
Hennepin	A1c 8-9.9%	A1c >=10%	5.40541
Hennepin	A1c 8-9.9%	A1c 7-7.9%	8.10811
Hennepin	A1c 8-9.9%	A1c 8-9.9%	16.2162
Ramsey	A1c <7%	A1c <7%	2.32558
Ramsey	A1c <7%	A1c 8-9.9%	2.32558
Ramsey	A1c >=10%	A1c >=10%	16.2791
Ramsey	A1c >=10%	A1c 8-9.9%	23.2558
Ramsey	A1c 8-9.9%	A1c <7%	11.6279
Ramsey	A1c 8-9.9%	A1c >=10%	6.97674
Ramsey	A1c 8-9.9%	A1c 7-7.9%	11.6279
Ramsey	A1c 8-9.9%	A1c 8-9.9%	25.5814
Rice	A1c <7%	A1c <7%	16.6667
Rice	A1c <7%	A1c 7-7.9%	5.20833
Rice	A1c <7%	A1c 8-9.9%	1.04167
Rice	A1c >=10%	A1c <7%	3.125
Rice	A1c >=10%	A1c >=10%	20.8333
Rice	A1c >=10%	A1c 7-7.9%	2.08333
Rice	A1c >=10%	A1c 8-9.9%	6.25
Rice	A1c 7-7.9%	A1c <7%	5.20833
Rice	A1c 7-7.9%	A1c >=10%	2.08333
Rice	A1c 7-7.9%	A1c 7-7.9%	8.33333
Rice	A1c 7-7.9%	A1c 8-9.9%	5.20833
Rice	A1c 8-9.9%	A1c <7%	1.04167
Rice	A1c 8-9.9%	A1c >=10%	3.125
Rice	A1c 8-9.9%	A1c 7-7.9%	9.375
Rice	A1c 8-9.9%	A1c 8-9.9%	10.4167

## Sheet: hypertension
grantee_county	bp_category_baseline	bp_category_endline	percentage
Hennepin	SBP <120	SBP <120	7.5
Hennepin	SBP <120	SBP 120-139	11.25
Hennepin	SBP <120	SBP 140-179	1.25
Hennepin	SBP >=180	SBP 120-139	1.25
Hennepin	SBP 120-139	SBP <120	5
Hennepin	SBP 120-139	SBP 120-139	26.25
Hennepin	SBP 120-139	SBP 140-179	5
Hennepin	SBP 140-179	SBP <120	6.25
Hennepin	SBP 140-179	SBP 120-139	23.75
Hennepin	SBP 140-179	SBP 140-179	12.5
Ramsey	SBP <120	SBP <120	3.125
Ramsey	SBP >=180	SBP 120-139	3.125
Ramsey	SBP 120-139	SBP <120	6.25
Ramsey	SBP 120-139	SBP 120-139	3.125
Ramsey	SBP 120-139	SBP 140-179	3.125
Ramsey	SBP 140-179	SBP <120	9.375
Ramsey	SBP 140-179	SBP >=180	6.25
Ramsey	SBP 140-179	SBP 120-139	31.25
Ramsey	SBP 140-179	SBP 140-179	34.375
Rice	SBP <120	SBP <120	8.75
Rice	SBP <120	SBP 120-139	2.5
Rice	SBP <120	SBP 140-179	1.25
Rice	SBP >=180	SBP >=180	3.75
Rice	SBP >=180	SBP 120-139	3.75
Rice	SBP 120-139	SBP <120	6.25
Rice	SBP 120-139	SBP 120-139	16.25
Rice	SBP 120-139	SBP 140-179	10
Rice	SBP 140-179	SBP <120	3.75
Rice	SBP 140-179	SBP 120-139	25
Rice	SBP 140-179	SBP 140-179	18.75
