# Supplementary material for: Assessing the impact of community-based interventions on hypertension and diabetes management in three Minnesota communities: Findings from the prospective evaluation of US HealthRise programs
Source: PLoS One. 2023 Feb 27;18(2):e0279230. doi: 10.1371/journal.pone.0279230 (PMC9970068; doi:10.1371/journal.pone.0279230)
Supplement: S2 Data — (CSV) [file pone.0279230.s004.csv]

grantee_county	patient_group	diagnosis_provided	age50plus	female	duration_12plusmths	comorbid	bp_sys_baseline	bp_dia_baseline	bp_sys_endline	bp_dia_endline	a1c_baseline	a1c_endline	diabetes_prevalence_baseline	diabetes_diagnosed_baseline	diabetes_controlled_baseline	diabetes_prevalence_endline	diabetes_diagnosed_endline	diabetes_controlled_endline	hypertension_prevalence_endline	hypertension_diagnosed_endline	hypertension_controlled_endline	hypertension_prevalence_baseline	hypertension_diagnosed_baseline	hypertension_controlled_baseline
Hennepin	Comparison	Hypertension only	1	1	1	1	114	70	102	68	7.1		1	0	1	1	0		1	1	1	1	1	1
Hennepin	Comparison	Hypertension only	1	0	1	0	138	70	140	73	6.2	5.8	0	0	0	0	0	0	1	1	0	1	1	1
Hennepin	Comparison	Hypertension and diabetes	1	0	1	1	118	78	122	80	7		1	1	1	1	1		1	1	1	1	1	1
Hennepin	Comparison		1	1	1	0	137	75	140	66	7.8	9.5	1	0	1	1	0	0	1	0	0	0	0	0
Hennepin	Comparison		1	0	1	0	122	68	132	72	7.8		1	0	1	1	0		0	0	0	0	0	0
Hennepin	Comparison	Hypertension only	1	1	1	0	102	64	122	56	5.6	5.9	0	0	0	0	0	0	1	1	1	1	1	1
Hennepin	Comparison	Hypertension and diabetes	1	0	1	1	132	82	130	74	6.6		1	1	1	1	1		1	1	1	1	1	1
Hennepin	Comparison	Hypertension only	1	0	1	0	144	80	149	87	5.6		0	0	0		0		1	1	0	1	1	0
Hennepin	Comparison	Diabetes only	1	1	1	0	120	66	128	70	5.4	5.2	1	1	1	1	1	1	0	0	0	0	0	0
Hennepin	Comparison	Hypertension only	1	0	1	0	132	76	122	72	5.9	5.9	0	0	0	0	0	0	1	1	1	1	1	1
Hennepin	Comparison	Hypertension only	1	0	1	0	124	62	122	68	5.7	5.9	0	0	0	0	0	0	1	1	1	1	1	1
Hennepin	Comparison	Hypertension only	1	0	1	1	138	76	142	80	6.7	7	1	0	1	1	0	1	1	1	0	1	1	1
Hennepin	Comparison	Hypertension only	1	0	1	1	134	74	134	62	7.3		1	0	1	1	0		1	1	1	1	1	1
Hennepin	Comparison	Hypertension only	1	0	1	1	132	78	132	70	8	9.1	1	0	0	1	0	0	1	1	1	1	1	1
Hennepin	Comparison	Hypertension only	1	1	1	1	112	74	124	80	7.1	7.1	1	0	1	1	0	1	1	1	1	1	1	1
Hennepin	Comparison	Hypertension only	1	0	1	1	138	76	102	64	8.5	8.6	1	0	0	1	0	0	1	1	1	1	1	1
Hennepin	Comparison	Hypertension only	1	0	1	0	130	54	104	46	6.4	6.7	0	0	0	1	0	1	1	1	1	1	1	1
Hennepin	Comparison	Hypertension only	1	0	1	0	104	60	108	66	5.7	6.8	0	0	0	1	0	1	1	1	1	1	1	1
Hennepin	Comparison	Hypertension only	1	0	1	1	130	72	130	66	6.6		1	0	1	1	0		1	1	1	1	1	1
Hennepin	Comparison	Hypertension only	1	0	1	0	144	82	98	64	6.4		0	0	0		0		1	1	1	1	1	0
Hennepin	Comparison	Hypertension only	1	1	1	1	118	84	128	70	7.9	10.9	1	0	1	1	0	0	1	1	1	1	1	1
Hennepin	Comparison	Hypertension only	1	0	1	1	146	70	124	68	7.7	9.6	1	0	1	1	0	0	1	1	1	1	1	0
Hennepin	Comparison		1	1	1	0	120	70	116	70	7.1		1	0	1	1	0		0	0	0	0	0	0
Hennepin	Comparison	Hypertension and diabetes	1	0	1	1	132	68	134	76	6.1	7	1	1	1	1	1	1	1	1	1	1	1	1
Hennepin	Comparison		1	1	1	0	116	80			11.9	12.4	1	0	0	1	0	0		0		0	0	0
Hennepin	Comparison	Hypertension and diabetes	1	0	1	1	144	80	108	80	5	5.2	1	1	1	1	1	1	1	1	1	1	1	0
Hennepin	Comparison	Hypertension only	1	0	1	0	132	72	132	80	5.8	6.3	0	0	0	0	0	0	1	1	1	1	1	1
Hennepin	Comparison		1	1	1	0	108	70	118	62	6.5	6.6	1	0	1	1	0	1	0	0	0	0	0	0
Hennepin	Comparison	Hypertension only	1	1	1	0	140	62	122	60	6.3	6.2	0	0	0	0	0	0	1	1	1	1	1	0
Hennepin	Comparison	Hypertension only	1	0	1	1	112	68	116	60	7.8	7.7	1	0	1	1	0	1	1	1	1	1	1	1
Hennepin	Comparison	Hypertension only	1	0	1	1	120	80	138	90	14		1	0	0	1	0		1	1	0	1	1	1
Hennepin	Comparison	Hypertension and diabetes	1	0	1	1	134	78	130	80	9.2		1	1	0	1	1		1	1	1	1	1	1
Hennepin	Comparison	Hypertension and diabetes	1	0	1	1	102	72	107	67	8.6	7.2	1	1	0	1	1	1	1	1	1	1	1	1
Hennepin	Comparison	Hypertension only	1	1	1	1	128	76	128	74	6.8	7.1	1	0	1	1	0	1	1	1	1	1	1	1
Hennepin	Comparison	Hypertension and diabetes	1	0	1	1	110	70	100	70	7.3	6.8	1	1	1	1	1	1	1	1	1	1	1	1
Hennepin	Comparison	Hypertension and diabetes	1	1	1	1	138	62	148	68	5.5	5	1	1	1	1	1	1	1	1	0	1	1	1
Hennepin	Comparison	Hypertension and diabetes	1	1	1	1	139	71	124	62	7.4	6.5	1	1	1	1	1	1	1	1	1	1	1	1
Hennepin	Comparison	Diabetes only	1	1	1	0	136	80	130	70	9.5		1	1	0	1	1		0	0	0	0	0	0
Hennepin	Comparison	Hypertension only	1	0	1	1	110	64	118	64	7.2	7.4	1	0	1	1	0	1	1	1	1	1	1	1
Hennepin	Comparison	Hypertension only	1	1	1	0	122	68	104	72	6.4		0	0	0		0		1	1	1	1	1	1
Hennepin	Comparison	Hypertension and diabetes	1	1	1	1	138	86	118	80	6.5	7.1	1	1	1	1	1	1	1	1	1	1	1	1
Hennepin	Comparison	Hypertension only	1	0	1	0	126	72	140	70	6		0	0	0		0		1	1	0	1	1	1
Hennepin	Comparison	Hypertension only	0	0	1	0	112	80	142	90	5.8	5.5	0	0	0	0	0	0	1	1	0	1	1	1
Hennepin	Comparison		1	0	1	0	100	62	110	60	7		1	0	1	1	0		0	0	0	0	0	0
Hennepin	Comparison	Hypertension only	1	1	1	1	130	70	92	68	6.7	6	1	0	1	1	0	1	1	1	1	1	1	1
Hennepin	Comparison	Hypertension and diabetes	1	0	1	1	160	80	120	70	8.5	5.1	1	1	0	1	1	1	1	1	1	1	1	0
Hennepin	Comparison	Hypertension only	1	0	1	1	138	86	110	64	8.8		1	0	0	1	0		1	1	1	1	1	1
Hennepin	Comparison	Hypertension only	1	1	0	0	104	78	106	70	6.3	7.3	0	0	0	1	0	1	1	1	1	1	1	1
Hennepin	Comparison	Hypertension only	1	0	1	1	104	60	120	66	7.6		1	0	1	1	0		1	1	1	1	1	1
Hennepin	Comparison	Hypertension only	1	0	0	1	142	88	140	86	14		1	0	0	1	0		1	1	0	1	1	0
Hennepin	Comparison	Hypertension only	1	0	1	1	132	80	114	76	6.7	6.7	1	0	1	1	0	1	1	1	1	1	1	1
Hennepin	Comparison	Diabetes only	1	1	1	0	120	70	104	68	8.3		1	1	0	1	1		0	0	0	0	0	0
Hennepin	Comparison	Hypertension only	1	1	1	0	130	74	140	62	5.5	5.2	0	0	0	0	0	0	1	1	0	1	1	1
Hennepin	Comparison	Hypertension only	0	0	1	1	148	104	128	88	6.7		1	0	1	1	0		1	1	1	1	1	0
Hennepin	Comparison	Hypertension only	1	0	0	1	134	72	120	60	9.7	15.4	1	0	0	1	0	0	1	1	1	1	1	1
Hennepin	Comparison	Hypertension and diabetes	1	1	1	1	110	58	100	60	6.8		1	1	1	1	1		1	1	1	1	1	1
Hennepin	Comparison	Hypertension only	1	0	1	1	120	76	90	60	6.5		1	0	1	1	0		1	1	1	1	1	1
Hennepin	Comparison	Hypertension and diabetes	1	1	1	1	118	72	130	68	9.8		1	1	0	1	1		1	1	1	1	1	1
Hennepin	Comparison	Hypertension only	1	1	1	1	126	84	142	80	9	9.9	1	0	0	1	0	0	1	1	0	1	1	1
Hennepin	Comparison	Hypertension only	1	1	1	1	104	68	126	70	7.1	7	1	0	1	1	0	1	1	1	1	1	1	1
Hennepin	Comparison	Hypertension only	1	0	1	1	122	72	122	72	8.5		1	0	0	1	0		1	1	1	1	1	1
Hennepin	Comparison		1	1	1	0	108	60	114	68	7.3	6	1	0	1	1	0	1	0	0	0	0	0	0
Hennepin	Comparison	Hypertension and diabetes	1	0	1	1	122	76	110	56	7.2	7.1	1	1	1	1	1	1	1	1	1	1	1	1
Hennepin	Comparison	Hypertension only	1	1	1	1	130	82	181	86	7.5	6.9	1	0	1	1	0	1	1	1	0	1	1	1
Hennepin	Comparison	Hypertension only	1	1	1	0	135	72	121	74	6.4	6.1	0	0	0	0	0	0	1	1	1	1	1	1
Hennepin	Comparison	Hypertension and diabetes	1	0	1	1	142	72	128	70	6.4	6	1	1	1	1	1	1	1	1	1	1	1	0
Hennepin	Comparison	Hypertension and diabetes	1	0	1	1	122	82	130	72	6.2	7.1	1	1	1	1	1	1	1	1	1	1	1	1
Hennepin	Comparison	Hypertension only	1	0	1	0	138	72	160	72	6.3		0	0	0		0		1	1	0	1	1	1
Hennepin	Comparison	Hypertension and diabetes	1	1	1	1	138	72	138	70	6.9		1	1	1	1	1		1	1	1	1	1	1
Hennepin	Comparison	Hypertension only	1	1	0	0	120	62	139	82	5.6	6.7	0	0	0	1	0	1	1	1	1	1	1	1
Hennepin	Comparison		1	0	1	1	142	80	130	60	7.9		1	0	1	1	0		1	0	1	1	0	0
Hennepin	Comparison	Hypertension only	1	1	1	1	132	68	130	78	8.3		1	0	0	1	0		1	1	1	1	1	1
Hennepin	Comparison	Hypertension only	1	1	1	0	130	68	138	86	5.1		0	0	0		0		1	1	1	1	1	1
Hennepin	Comparison	Hypertension only	1	0	1	1	130	84	110	84	6.7		1	0	1	1	0		1	1	1	1	1	1
Hennepin	Comparison	Diabetes only	0	0	1	0	106	64	144	80	7		1	1	1	1	1		1	0	0	0	0	0
Hennepin	Comparison	Diabetes only	0	1	1	0	110	60	132	88	5.7		1	1	1	1	1		0	0	0	0	0	0
Hennepin	Comparison	Hypertension and diabetes	1	1	1	1	112	56	120	70	7.7	8	1	1	1	1	1	0	1	1	1	1	1	1
Hennepin	Comparison		1	1	1	0	124	72	112	70	8.1	7.6	1	0	0	1	0	1	0	0	0	0	0	0
Hennepin	Comparison	Hypertension and diabetes	1	0	1	1	110	68	140	66	6.8	6.7	1	1	1	1	1	1	1	1	0	1	1	1
Hennepin	Comparison	Hypertension and diabetes	1	0	1	1	120	80	128	74	5.9		1	1	1	1	1		1	1	1	1	1	1
Hennepin	Comparison	Hypertension and diabetes	1	1	1	1	171	57	134	64	7.4		1	1	1	1	1		1	1	1	1	1	0
Hennepin	Comparison	Hypertension only	1	0	1	0	130	88	136	92	6		0	0	0		0		1	1	0	1	1	1
Hennepin	Comparison	Hypertension only	1	1	1	1	130	84	120	70	8.2		1	0	0	1	0		1	1	1	1	1	1
Hennepin	Comparison		1	0	1	0	134	74	128	70	14	5.8	1	0	0	1	0	1	0	0	0	0	0	0
Hennepin	Comparison	Hypertension only	1	0	1	0	120	76	128	66	6	9.6	0	0	0	1	0	0	1	1	1	1	1	1
Hennepin	Comparison	Hypertension only	1	0	1	1	148	80	128	70	11.9		1	0	0	1	0		1	1	1	1	1	0
Hennepin	Comparison	Hypertension only	1	1	1	1	140	64	120	70	8.8	7.2	1	0	0	1	0	1	1	1	1	1	1	0
Hennepin	Comparison	Hypertension only	1	1	1	1	118	82	122	80	6.5	6.3	1	0	1	1	0	1	1	1	1	1	1	1
Hennepin	Comparison		0	0	1	0	124	70	120	80	10.3		1	0	0	1	0		0	0	0	0	0	0
Hennepin	Comparison	Hypertension only	1	0	1	1	100	60	116	60	6.5	7.2	1	0	1	1	0	1	1	1	1	1	1	1
Hennepin	Comparison	Hypertension only	1	0	1	0	118	82	130	80	5.9	8.7	0	0	0	1	0	0	1	1	1	1	1	1
Hennepin	Comparison	Hypertension and diabetes	1	0	1	1	132	68	142	90	7.5		1	1	1	1	1		1	1	0	1	1	1
Hennepin	Comparison	Diabetes only	1	1	1	0	130	70	138	80	8.3		1	1	0	1	1		0	0	0	0	0	0
Hennepin	Comparison	Hypertension only	1	0	0	1	112	68	98	58	10.8	7.8	1	0	0	1	0	1	1	1	1	1	1	1
Hennepin	Comparison	Hypertension only	1	0	1	0	138	80	146	70	5.9		0	0	0		0		1	1	0	1	1	1
Hennepin	Comparison		1	1	1	0	128	72	132	70	8.2		1	0	0	1	0		0	0	0	0	0	0
Hennepin	Comparison	Hypertension only	1	0	1	0	124	74	115	76	5.6	5.5	0	0	0	0	0	0	1	1	1	1	1	1
Hennepin	Comparison	Hypertension only	0	0	1	0	140	92	116	78	5.9	10.2	0	0	0	1	0	0	1	1	1	1	1	0
Hennepin	Comparison	Hypertension only	1	1	1	0	128	70	150	70	6.4	6.7	0	0	0	1	0	1	1	1	0	1	1	1
Hennepin	Comparison		1	1	1	0	126	84	118	84	6.9		1	0	1	1	0		0	0	0	0	0	0
Hennepin	Comparison	Hypertension only	1	0	1	1	102	65	150	91	10.2		1	0	0	1	0		1	1	0	1	1	1
Ramsey	Comparison	Diabetes only	1	1	1	0	105	76	112	71	9.7	7	1	1	0	1	1	1	0	0	0	0	0	0
Ramsey	Comparison	Hypertension and diabetes	1	0	1	1	192	83	118	71	8.1	7.5	1	1	0	1	1	1	1	1	1	1	1	0
Ramsey	Comparison	Diabetes only	0	1	1	0	120	78	138	84	8.7	9.2	1	1	0	1	1	0	0	0	0	0	0	0
Ramsey	Comparison	Diabetes only	1	0	1	0	106	58	111	73	8.7	8.7	1	1	0	1	1	0	0	0	0	0	0	0
Ramsey	Comparison	Hypertension and diabetes	0	0	1	1	126	73	139	89	6.4	7.9	1	1	1	1	1	1	1	1	1	1	1	1
Ramsey	Comparison	Diabetes only	0	0	1	0	115	77	122	82	6.4	7.3	1	1	1	1	1	1	0	0	0	0	0	0
Ramsey	Comparison		0	0	1	0	147	98	122	84	5.5		0	0	0		0		1	0	1	1	0	0
Ramsey	Comparison	Hypertension only	1	1	1	0	136	82	133	78									1	1	1	1	1	1
Ramsey	Comparison	Hypertension and diabetes	1	0	1	1	142	87	130	78	12.1	9.3	1	1	0	1	1	0	1	1	1	1	1	0
Ramsey	Comparison	Diabetes only	0	0	0	0	128	77	128	85	11.3	8	1	1	0	1	1	0	0	0	0	0	0	0
Ramsey	Comparison	Hypertension and diabetes	1	1	1	1	172	97	146	77	6.5	6.9	1	1	1	1	1	1	1	1	0	1	1	0
Ramsey	Comparison	Hypertension only	1	0	1	0	156	91	134	80	5.3		0	0	0		0		1	1	1	1	1	0
Ramsey	Comparison	Hypertension and diabetes	0	0	1	1	151	76	143	72	6.8	5.7	1	1	1	1	1	1	1	1	0	1	1	0
Ramsey	Comparison	Hypertension only	1	0	1	0	135	70	182	95	6.1	5.9	0	0	0	0	0	0	1	1	0	1	1	1
Ramsey	Comparison	Hypertension only	0	1	0	0	156	102	133	85									1	1	1	1	1	0
Ramsey	Comparison	Hypertension and diabetes	0	0	1	1	152	96	138	85	12.3	11.6	1	1	0	1	1	0	1	1	1	1	1	0
Ramsey	Comparison	Diabetes only	0	0	1	0	126	89	131	82	6.9	5.4	1	1	1	1	1	1	0	0	0	0	0	0
Ramsey	Comparison	Diabetes only	0	1	1	1	141	90	139	88	8.6	14.7	1	1	0	1	1	0	1	0	1	1	0	0
Ramsey	Comparison	Hypertension only	0	0	1	0	155	94	145	83	5.6	5.6	0	0	0	0	0	0	1	1	0	1	1	0
Ramsey	Comparison	Hypertension and diabetes	1	1	1	1	121	74	144	73	6	5.3	1	1	1	1	1	1	1	1	0	1	1	1
Ramsey	Comparison	Hypertension and diabetes	1	0	0	1	134	83	178	115	6.6		1	1	1	1	1		1	1	0	1	1	1
Ramsey	Comparison	Hypertension only	0	1	0	0	136	97	147	93	5.7		0	0	0		0		1	1	0	1	1	0
Ramsey	Comparison	Hypertension and diabetes	1	1	1	1	101	66	111	68	10.6	7.1	1	1	0	1	1	1	1	1	1	1	1	1
Ramsey	Comparison	Hypertension and diabetes	1	1	1	1	146	82	145	81	13.2	11.7	1	1	0	1	1	0	1	1	0	1	1	0
Ramsey	Comparison	Hypertension and diabetes	1	1	1	1	152	87	158	92	6.8	6.5	1	1	1	1	1	1	1	1	0	1	1	0
Ramsey	Comparison	Hypertension and diabetes	1	1	1	1	160	95	147	93	6.3	6.1	1	1	1	1	1	1	1	1	0	1	1	0
Ramsey	Comparison	Hypertension only	1	1	1	0	116	58	139	76	5.9	5.6	0	0	0	0	0	0	1	1	1	1	1	1
Ramsey	Comparison	Hypertension and diabetes	1	1	1	1	142	80	154	83	8.2	7.6	1	1	0	1	1	1	1	1	0	1	1	0
Ramsey	Comparison	Hypertension and diabetes	1	1	1	1	154	76	134	76	6.6	7.4	1	1	1	1	1	1	1	1	1	1	1	0
Ramsey	Comparison	Diabetes only	1	0	0	1	155	89	150	92	9.2		1	1	0	1	1		1	0	0	1	0	0
Ramsey	Comparison	Hypertension only	1	1	1	0	174	75	142	78	5.9	5.6	0	0	0	0	0	0	1	1	0	1	1	0
Ramsey	Comparison	Diabetes only	1	1	0	0	139	83	134	83	11.6	12.6	1	1	0	1	1	0	0	0	0	0	0	0
Ramsey	Comparison	Diabetes only	1	1	0	1	157	78	150	75	9.5	11.5	1	1	0	1	1	0	1	0	0	1	0	0
Ramsey	Comparison	Hypertension only	1	0	1	0	158	78	185	93									1	1	0	1	1	0
Ramsey	Comparison	Hypertension and diabetes	0	1	1	1	159	102	170	99	8.5	9.6	1	1	0	1	1	0	1	1	0	1	1	0
Ramsey	Comparison	Hypertension and diabetes	1	1	1	1	169	95	148	88	12.9	11.2	1	1	0	1	1	0	1	1	0	1	1	0
Ramsey	Comparison	Hypertension and diabetes	1	1	1	1	152	90	145	81	12.3	12.9	1	1	0	1	1	0	1	1	0	1	1	0
Ramsey	Comparison		1	0	1	0	140	90	158	98	5.1	5.1	0	0	0	0	0	0	1	0	0	1	0	0
Ramsey	Comparison	Hypertension and diabetes	1	1	1	1	173	76	193	91	10	7.3	1	1	0	1	1	1	1	1	0	1	1	0
Ramsey	Comparison	Hypertension only	1	1	1	0	149	73	120	74	6	5.8	0	0	0	0	0	0	1	1	1	1	1	0
Ramsey	Comparison	Hypertension and diabetes	1	0	1	1	107	75	168	102	9.1	8.2	1	1	0	1	1	0	1	1	0	1	1	1
Ramsey	Comparison	Diabetes only	1	0	1	1	153	90	124	79	10.4	8.9	1	1	0	1	1	0	1	0	1	1	0	0
Ramsey	Comparison	Hypertension only	1	0	0	0	161	89	169	75	4.9		0	0	0		0		1	1	0	1	1	0
Ramsey	Comparison	Diabetes only	0	0	1	0	127	86	136	85	12.3	10.5	1	1	0	1	1	0	0	0	0	0	0	0
Ramsey	Comparison	Diabetes only	0	1	1	0	120	77	136	86	10	10.4	1	1	0	1	1	0	0	0	0	0	0	0
Ramsey	Comparison	Diabetes only	0	1	0	0	121	85	133	86	9.7	8.5	1	1	0	1	1	0	0	0	0	0	0	0
Ramsey	Comparison	Diabetes only	0	0	0	0	137	84	133	79	11.8	6.6	1	1	0	1	1	1	0	0	0	0	0	0
Ramsey	Comparison	Hypertension and diabetes	1	0	1	1	152	81	148	88	10.4	10.2	1	1	0	1	1	0	1	1	0	1	1	0
Ramsey	Comparison	Diabetes only	0	1	1	0	109	74	122	83	8.3	10.1	1	1	0	1	1	0	0	0	0	0	0	0
Ramsey	Comparison	Diabetes only	0	0	0	0	119	76	118	77	13	6.7	1	1	0	1	1	1	0	0	0	0	0	0
Ramsey	Comparison	Diabetes only	1	1	1	0	132	80	120	78	7.2	13	1	1	1	1	1	0	0	0	0	0	0	0
Ramsey	Comparison	Diabetes only	0	0	0	0	110	60	121	78	9.6		1	1	0	1	1		0	0	0	0	0	0
Ramsey	Comparison	Hypertension and diabetes	1	0	1	1	133	77	126	70	9.1	8.6	1	1	0	1	1	0	1	1	1	1	1	1
Ramsey	Comparison	Hypertension and diabetes	1	0	1	1	133	90	150	90	11.8	9.8	1	1	0	1	1	0	1	1	0	1	1	0
Ramsey	Comparison	Hypertension and diabetes	0	1	1	1	149	77	165	76	12.9	11.9	1	1	0	1	1	0	1	1	0	1	1	0
Ramsey	Comparison	Diabetes only	1	1	1	0	129	79	112	70	9.9	10.6	1	1	0	1	1	0	0	0	0	0	0	0
Ramsey	Comparison	Hypertension and diabetes	1	0	1	1	136	83	116	76	6.2	10.9	1	1	1	1	1	0	1	1	1	1	1	1
Ramsey	Comparison	Hypertension and diabetes	0	1	1	1	174	108	150	91	10.5	9.5	1	1	0	1	1	0	1	1	0	1	1	0
Ramsey	Comparison	Diabetes only	0	1	1	0	136	88	143	91	7.8	9.6	1	1	1	1	1	0	1	0	0	0	0	0
Ramsey	Comparison		0	0	1	0	129	88	116	78	10.8	11.3	1	0	0	1	0	0	0	0	0	0	0	0
Ramsey	Comparison	Diabetes only	0	1	1	0	126	83	129	83	11.5	6.4	1	1	0	1	1	1	0	0	0	0	0	0
Ramsey	Comparison	Diabetes only	1	1	1	0	120	60	122	87	14	14.4	1	1	0	1	1	0	0	0	0	0	0	0
Ramsey	Comparison	Hypertension and diabetes	1	0	1	1	112	70	150	99	12.9	9.4	1	1	0	1	1	0	1	1	0	1	1	1
Ramsey	Comparison	Hypertension and diabetes	1	0	1	1	120	82	117	80	7	14.3	1	1	1	1	1	0	1	1	1	1	1	1
Ramsey	Comparison	Hypertension and diabetes	0	0	1	1	129	82	129	82	7.7	9	1	1	1	1	1	0	1	1	1	1	1	1
Ramsey	Comparison	Hypertension and diabetes	0	1	1	1	184	135	109	75	14.2	13.8	1	1	0	1	1	0	1	1	1	1	1	0
Ramsey	Comparison	Hypertension and diabetes	0	1	1	1	162	101	130	78	5.5	9.9	1	1	1	1	1	0	1	1	1	1	1	0
Ramsey	Comparison	Hypertension and diabetes	0	1	1	1	158	91	110	71	9	10.3	1	1	0	1	1	0	1	1	1	1	1	0
Ramsey	Comparison	Hypertension and diabetes	0	1	1	1	124	82	108	70	10.7	8.2	1	1	0	1	1	0	1	1	1	1	1	1
Ramsey	Comparison	Hypertension and diabetes	1	1	1	1	173	79	175	93	14.4	8.6	1	1	0	1	1	0	1	1	0	1	1	0
Ramsey	Comparison	Hypertension and diabetes	0	1	1	1	140	91	127	89	8.7	8.5	1	1	0	1	1	0	1	1	1	1	1	0
Ramsey	Comparison	Hypertension and diabetes	1	0	1	1	116	64	117	72	11.6	11.3	1	1	0	1	1	0	1	1	1	1	1	1
Ramsey	Comparison	Diabetes only	0	0	1	0	131	78	110	68	12.3	13.6	1	1	0	1	1	0	0	0	0	0	0	0
Ramsey	Comparison	Diabetes only	1	1	1	1	149	84	127	80	6.3	11	1	1	1	1	1	0	1	0	1	1	0	0
Ramsey	Comparison	Diabetes only	0	0	0	0	97	64	101	66	13.4	8.2	1	1	0	1	1	0	0	0	0	0	0	0
Ramsey	Comparison	Diabetes only	0	0	1	0	111	76	112	60	11.4	12.7	1	1	0	1	1	0	0	0	0	0	0	0
Ramsey	Comparison	Diabetes only	0	0	0	0	111	73	120	77	10	12.1	1	1	0	1	1	0	0	0	0	0	0	0
Ramsey	Comparison	Hypertension and diabetes	1	1	0	1	111	70	144	82	11.3		1	1	0	1	1		1	1	0	1	1	1
Ramsey	Comparison	Diabetes only	0	0	1	0	110	70	117	81	13.4	13	1	1	0	1	1	0	0	0	0	0	0	0
Ramsey	Comparison	Hypertension and diabetes	1	1	0	1	107	70	133	76	6.8		1	1	1	1	1		1	1	1	1	1	1
Ramsey	Comparison	Hypertension and diabetes	1	1	1	1	134	81	78	50	10.7	13.4	1	1	0	1	1	0	1	1	1	1	1	1
Ramsey	Comparison	Diabetes only	0	0	1	0	129	88	108	79	15	14.1	1	1	0	1	1	0	0	0	0	0	0	0
Ramsey	Comparison	Hypertension and diabetes	1	0	1	1	144	92	174	117	7	14	1	1	1	1	1	0	1	1	0	1	1	0
Ramsey	Comparison	Diabetes only	0	0	0	0	129	84	134	82	10.5	7.4	1	1	0	1	1	1	0	0	0	0	0	0
Ramsey	Comparison	Hypertension only	1	1	0	0	167	81	145	80	5.6		0	0	0		0		1	1	0	1	1	0
Ramsey	Comparison	Diabetes only	0	0	0	0	118	79	116	67	12.3	7.1	1	1	0	1	1	1	0	0	0	0	0	0
Ramsey	Comparison	Hypertension and diabetes	0	0	1	1	154	110	115	74	10.8	15	1	1	0	1	1	0	1	1	1	1	1	0
Ramsey	Comparison	Hypertension and diabetes	1	1	0	1	168	72	155	70	6.9	7	1	1	1	1	1	1	1	1	0	1	1	0
Ramsey	Comparison	Hypertension only	1	1	0	0	202	81	177	72	5.4	5.8	0	0	0	0	0	0	1	1	0	1	1	0
Ramsey	Comparison	Hypertension and diabetes	1	0	1	1	114	75	152	89	6.6	7	1	1	1	1	1	1	1	1	0	1	1	1
Ramsey	Comparison	Hypertension and diabetes	0	1	0	1	134	78	136	81	14.6		1	1	0	1	1		1	1	1	1	1	1
Ramsey	Comparison	Diabetes only	1	1	0	0	133	83	134	84	14.4	14.6	1	1	0	1	1	0	0	0	0	0	0	0
Ramsey	Comparison	Hypertension and diabetes	1	0	0	1	174	104	184	105	14.7	11.6	1	1	0	1	1	0	1	1	0	1	1	0
Ramsey	Comparison		1	1	0	0	140	74	115	62									1	0	1	1	0	0
Ramsey	Comparison	Hypertension only	0	1	1	0	148	102	186	135	5.6	5.8	0	0	0	0	0	0	1	1	0	1	1	0
Rice	Comparison	Hypertension and diabetes	1	1	1	1	101	63	125	79	7.1	6.9	1	1	1	1	1	1	1	1	1	1	1	1
Rice	Comparison	Hypertension and diabetes	0	1	0	1	162	81	220	116	9.3	9	1	1	0	1	1	0	1	1	0	1	1	0
Rice	Comparison	Diabetes only	1	1	0	0	102	60	118	86	7.8	4.8	1	1	1	1	1	1	0	0	0	0	0	0
Rice	Comparison	Hypertension and diabetes	1	0	0	1	122	68	120	70	7.8	9	1	1	1	1	1	0	1	1	1	1	1	1
Rice	Comparison	Hypertension and diabetes	1	0	1	1	134	74	120	66	7.3	6.9	1	1	1	1	1	1	1	1	1	1	1	1
Rice	Comparison	Hypertension and diabetes	1	1	1	1	132	70	134	86	7.5	7.2	1	1	1	1	1	1	1	1	1	1	1	1
Rice	Comparison	Diabetes only	1	1	1	0	118	82	103	70	7.9	7.2	1	1	1	1	1	1	0	0	0	0	0	0
Rice	Comparison	Diabetes only	1	0	0	0	137	86	119	72	6.1	6.1	1	1	1	1	1	1	0	0	0	0	0	0
Rice	Comparison	Diabetes only	1	1	1	0	108	72	110	73	6.7	8.9	1	1	1	1	1	0	0	0	0	0	0	0
Rice	Comparison	Hypertension and diabetes	0	0	0	1	155	100	135	87	11.6	14	1	1	0	1	1	0	1	1	1	1	1	0
Rice	Comparison	Diabetes only	1	1	0	0	128	74	122	80	10	6.9	1	1	0	1	1	1	0	0	0	0	0	0
Rice	Comparison	Hypertension and diabetes	1	0	1	1	130	75	124	72	8.4	6.8	1	1	0	1	1	1	1	1	1	1	1	1
Rice	Comparison	Hypertension and diabetes	1	0	1	1	118	64	138	70	10.6	8.6	1	1	0	1	1	0	1	1	1	1	1	1
Rice	Comparison	Diabetes only	1	1	1	0	118	84	126	76	8	7.6	1	1	0	1	1	1	0	0	0	0	0	0
Rice	Comparison	Diabetes only	0	1	1	1	140	82	136	82	10.6	9.2	1	1	0	1	1	0	1	0	1	1	0	0
Rice	Comparison	Hypertension and diabetes	0	1	1	1	144	98	138	90	7	7.9	1	1	1	1	1	1	1	1	0	1	1	0
Rice	Comparison	Hypertension and diabetes	1	1	1	1	128	77	137	82	5.9	5.9	1	1	1	1	1	1	1	1	1	1	1	1
Rice	Comparison	Diabetes only	0	1	0	0	115	75	113	70	8.1	7.7	1	1	0	1	1	1	0	0	0	0	0	0
Rice	Comparison	Hypertension and diabetes	1	1	1	1	130	76	115	73	7.6	8.2	1	1	1	1	1	0	1	1	1	1	1	1
Rice	Comparison	Hypertension and diabetes	0	1	1	1	135	94	132	80	11.2	13.4	1	1	0	1	1	0	1	1	1	1	1	0
Rice	Comparison	Hypertension and diabetes	1	0	1	1	124	83	124	82	7.2	7.2	1	1	1	1	1	1	1	1	1	1	1	1
Rice	Comparison	Hypertension and diabetes	0	0	1	1	138	84	120	82	8.5	6.6	1	1	0	1	1	1	1	1	1	1	1	1
Rice	Comparison	Diabetes only	0	1	1	0	112	68	124	76	5.9	6.1	1	1	1	1	1	1	0	0	0	0	0	0
Rice	Comparison	Hypertension and diabetes	1	0	1	1	138	80	128	72	8	14	1	1	0	1	1	0	1	1	1	1	1	1
Rice	Comparison	Hypertension and diabetes	1	0	1	1	132	78	182	80	10.3	11.2	1	1	0	1	1	0	1	1	0	1	1	1
Rice	Comparison	Diabetes only	1	1	1	1	142	60	128	62	10.9	12.5	1	1	0	1	1	0	1	0	1	1	0	0
Rice	Comparison	Hypertension and diabetes	1	1	0	1	127	66	142	72	8.8	7.5	1	1	0	1	1	1	1	1	0	1	1	1
Rice	Comparison	Hypertension and diabetes	1	1	1	1	118	84	158	88	8.5	8.9	1	1	0	1	1	0	1	1	0	1	1	1
Rice	Comparison	Diabetes only	0	0	0	0	130	80	128	84	10.9	10.9	1	1	0	1	1	0	0	0	0	0	0	0
Rice	Comparison	Diabetes only	1	0	1	0	138	78	140	80	9.8	9.6	1	1	0	1	1	0	1	0	0	0	0	0
Rice	Comparison	Hypertension and diabetes	1	1	1	1	128	82	132	72	6.9	6.9	1	1	1	1	1	1	1	1	1	1	1	1
Rice	Comparison	Diabetes only	0	1	1	0	110	72	108	72	7.2	7.6	1	1	1	1	1	1	0	0	0	0	0	0
Rice	Comparison	Hypertension and diabetes	1	0	1	1	142	102	124	82	13	14	1	1	0	1	1	0	1	1	1	1	1	0
Rice	Comparison	Diabetes only	1	1	0	0	113	71	127	67	7.1	7.6	1	1	1	1	1	1	0	0	0	0	0	0
Rice	Comparison	Diabetes only	0	1	1	0	119	81	120	79	9.8	8.6	1	1	0	1	1	0	0	0	0	0	0	0
Rice	Comparison	Hypertension and diabetes	1	0	1	1	124	82	118	70	7.2	6.9	1	1	1	1	1	1	1	1	1	1	1	1
Rice	Comparison	Diabetes only	1	0	1	0	138	88	130	80	8.9	8.1	1	1	0	1	1	0	0	0	0	0	0	0
Rice	Comparison	Diabetes only	0	0	0	0	121	83	131	82	11.5	6.6	1	1	0	1	1	1	0	0	0	0	0	0
Rice	Comparison	Hypertension and diabetes	0	0	0	1	136	84	129	85	11.6	11.6	1	1	0	1	1	0	1	1	1	1	1	1
Rice	Comparison	Hypertension and diabetes	1	0	1	1	123	73	112	68	9.9	7	1	1	0	1	1	1	1	1	1	1	1	1
Rice	Comparison	Hypertension and diabetes	1	0	1	1	142	92	142	93	14	12.6	1	1	0	1	1	0	1	1	0	1	1	0
Rice	Comparison	Diabetes only	1	0	1	0	104	70	126	74	12.5	11.2	1	1	0	1	1	0	0	0	0	0	0	0
Rice	Comparison	Diabetes only	0	1	1	0	122	74	106	60	8.2	10.9	1	1	0	1	1	0	0	0	0	0	0	0
Rice	Comparison	Hypertension and diabetes	1	0	1	1	114	77	107	70	14	9.7	1	1	0	1	1	0	1	1	1	1	1	1
Rice	Comparison	Hypertension and diabetes	1	1	1	1	110	60	138	70	9.9	10.7	1	1	0	1	1	0	1	1	1	1	1	1
Rice	Comparison	Hypertension and diabetes	1	1	1	1	124	78	123	84	8.3	8.6	1	1	0	1	1	0	1	1	1	1	1	1
Rice	Comparison	Hypertension and diabetes	1	1	1	1	123	82	128	86	14	6.6	1	1	0	1	1	1	1	1	1	1	1	1
Rice	Comparison	Hypertension and diabetes	1	1	1	1					9.7	8	1	1	0	1	1	0	1	1		1	1
Rice	Comparison	Hypertension and diabetes	0	0	1	1					5.9	6	1	1	1	1	1	1	1	1		1	1
Rice	Comparison	Hypertension only	1	1	1	0	122	80			5.4	6	0	0	0	0	0	0	1	1		1	1	1
Rice	Comparison	Hypertension and diabetes	1	1	0	1	150	90	124	78	8.3	7.9	1	1	0	1	1	1	1	1	1	1	1	0
Rice	Comparison	Hypertension and diabetes	0	0	0	1	142	98	118	64	7.5	7.2	1	1	1	1	1	1	1	1	1	1	1	0
Rice	Comparison	Hypertension and diabetes	1	0	1	1	110	64	122	66	7.9	7.3	1	1	1	1	1	1	1	1	1	1	1	1
Rice	Comparison	Hypertension and diabetes	1	0	0	1	172	89	141	72	8.3	8	1	1	0	1	1	0	1	1	0	1	1	0
Rice	Comparison	Hypertension and diabetes	1	0	1	1	156	88	112	72	10.7	8.7	1	1	0	1	1	0	1	1	1	1	1	0
Rice	Comparison	Hypertension and diabetes	0	0	1	1	134	100	124	84	13.4	7.7	1	1	0	1	1	1	1	1	1	1	1	0
Rice	Comparison	Hypertension and diabetes	1	0	1	1	122	60	120	72	10.6	7.9	1	1	0	1	1	1	1	1	1	1	1	1
Rice	Comparison	Hypertension and diabetes	1	1	0	1	128	76	124	72	7.3	7.6	1	1	1	1	1	1	1	1	1	1	1	1
Rice	Comparison	Diabetes only	1	1	1	0	130	72	126	70	7.2	7	1	1	1	1	1	1	0	0	0	0	0	0
Rice	Comparison	Diabetes only	1	1	1	0	112	70	122	70	6.2	6.1	1	1	1	1	1	1	0	0	0	0	0	0
Rice	Comparison	Diabetes only	1	1	0	0	126	80	112	80	5.4	5.9	1	1	1	1	1	1	0	0	0	0	0	0
Rice	Comparison	Diabetes only	1	1	0	0	118	60	110	64	7.1	8.2	1	1	1	1	1	0	0	0	0	0	0	0
Rice	Comparison	Diabetes only	1	1	1	0	122	70	106	72	7.5	6.9	1	1	1	1	1	1	0	0	0	0	0	0
Rice	Comparison	Hypertension and diabetes	1	1	1	1	122	80	114	70	5.9	7.2	1	1	1	1	1	1	1	1	1	1	1	1
Rice	Comparison	Hypertension and diabetes	0	0	1	1	120	80	120	70	7.4	10.8	1	1	1	1	1	0	1	1	1	1	1	1
Rice	Comparison	Diabetes only	0	1	1	0	117	80	123	79	7.6	8.2	1	1	1	1	1	0	0	0	0	0	0	0
Rice	Comparison	Diabetes only	0	1	1	0	90	60	102	68	5.2	6.8	1	1	1	1	1	1	0	0	0	0	0	0
Rice	Comparison	Hypertension and diabetes	1	1	1	1	122	84	112	78	7.9	7.7	1	1	1	1	1	1	1	1	1	1	1	1
Rice	Comparison	Hypertension and diabetes	1	1	0	1	158	88	130	78	6.8	6.6	1	1	1	1	1	1	1	1	1	1	1	0
Rice	Comparison	Hypertension and diabetes	1	1	0	1	122	70	112	68	9	8.6	1	1	0	1	1	0	1	1	1	1	1	1
Rice	Comparison	Diabetes only	0	1	1	0	120	76	108	62	11	8.8	1	1	0	1	1	0	0	0	0	0	0	0
Rice	Comparison	Diabetes only	1	1	1	0	126	82	136	74	5.3	6.5	1	1	1	1	1	1	0	0	0	0	0	0
Rice	Comparison	Hypertension and diabetes	1	1	1	1	122	64	120	60	8.3	9.7	1	1	0	1	1	0	1	1	1	1	1	1
Rice	Comparison	Hypertension only	0	0	1	0	110	60	122	72	5.8	5.8	0	0	0	0	0	0	1	1	1	1	1	1
Rice	Comparison	Diabetes only	0	0	0	0	126	80	128	80	7.4	7.1	1	1	1	1	1	1	0	0	0	0	0	0
Rice	Comparison	Diabetes only	1	1	1	0	102	64	112	68	6.3	6.6	1	1	1	1	1	1	0	0	0	0	0	0
Rice	Comparison	Diabetes only	1	1	1	0	116	82	122	78	6.8	7.1	1	1	1	1	1	1	0	0	0	0	0	0
Rice	Comparison	Hypertension and diabetes	1	1	1	1	124	82	128	88	7	6.8	1	1	1	1	1	1	1	1	1	1	1	1
Rice	Comparison	Hypertension and diabetes	1	1	1	1	126	72	158	58	5.9	6.3	1	1	1	1	1	1	1	1	0	1	1	1
Rice	Comparison	Hypertension and diabetes	1	1	1	1	118	86	158	92	7.1	8.6	1	1	1	1	1	0	1	1	0	1	1	1
Rice	Comparison	Hypertension and diabetes	1	1	1	1	120	82	110	64	6.1	6.8	1	1	1	1	1	1	1	1	1	1	1	1
Rice	Comparison	Hypertension and diabetes	1	0	1	1	138	82	122	78	6.5	7.6	1	1	1	1	1	1	1	1	1	1	1	1
Rice	Comparison	Hypertension and diabetes	0	1	1	1	122	72	118	68	10.7	9	1	1	0	1	1	0	1	1	1	1	1	1
Rice	Comparison	Hypertension and diabetes	1	1	0	1	130	82			8.6		1	1	0	1	1		1	1		1	1	1
Rice	Comparison	Hypertension and diabetes	1	1	1	1	136	88	142	98	12.3	7.9	1	1	0	1	1	1	1	1	0	1	1	1
Rice	Comparison	Hypertension and diabetes	1	0	1	1	136	84	134	72	7.7	8	1	1	1	1	1	0	1	1	1	1	1	1
Rice	Comparison	Hypertension and diabetes	0	1	1	1	122	80	138	84	8.9	9.2	1	1	0	1	1	0	1	1	1	1	1	1
Rice	Comparison	Hypertension and diabetes	1	0	1	1	124	64	126	68	11	10.6	1	1	0	1	1	0	1	1	1	1	1	1
Rice	Comparison	Diabetes only	0	1	0	0	110	68	102	64	9.4	6.9	1	1	0	1	1	1	0	0	0	0	0	0
Rice	Comparison	Hypertension only	0	0	1	0	124	76	122	78	5.6	5.6	0	0	0	0	0	0	1	1	1	1	1	1
Rice	Comparison	Hypertension and diabetes	1	1	1	1	113	76	114	76	14	8.4	1	1	0	1	1	0	1	1	1	1	1	1
Rice	Comparison	Hypertension and diabetes	1	1	1	1	122	62	132	82	8.3	8.2	1	1	0	1	1	0	1	1	1	1	1	1
Rice	Comparison	Diabetes only	1	1	0	0	133	79	127	77	9.4	10.7	1	1	0	1	1	0	0	0	0	0	0	0
Rice	Comparison	Diabetes only	1	1	1	0	138	78	114	78	12.1	13	1	1	0	1	1	0	0	0	0	0	0	0
Rice	Comparison	Hypertension and diabetes	1	1	0	1	128	78	124	72	7.5	6.7	1	1	1	1	1	1	1	1	1	1	1	1
Rice	Comparison	Diabetes only	1	0	0	0	132	78	132	72	6.2	6.3	1	1	1	1	1	1	0	0	0	0	0	0
Rice	Comparison	Hypertension and diabetes	1	1	1	1	132	76	140	80	10.6	12.4	1	1	0	1	1	0	1	1	0	1	1	1
Rice	Comparison	Diabetes only	0	1	0	0	125	80	128	84	7.7	6.5	1	1	1	1	1	1	0	0	0	0	0	0
Rice	Comparison	Hypertension and diabetes	1	1	1	1	110	80	122	78	13.5	14	1	1	0	1	1	0	1	1	1	1	1	1
Rice	Comparison	Diabetes only	1	1	0	0	100	78	110	70	8.8	8.1	1	1	0	1	1	0	0	0	0	0	0	0
Rice	Comparison	Hypertension and diabetes	1	1	1	1	138	70	127	74	6.4	6.7	1	1	1	1	1	1	1	1	1	1	1	1
Rice	Comparison	Diabetes only	1	1	1	0	126	76	124	70	7.2	10.4	1	1	1	1	1	0	0	0	0	0	0	0
Rice	Comparison	Diabetes only	1	1	1	0	110	74	100	66	9.5	10.1	1	1	0	1	1	0	0	0	0	0	0	0
Rice	Comparison	Diabetes only	0	1	1	0	105	71	104	60	6.5	6.7	1	1	1	1	1	1	0	0	0	0	0	0
Rice	Comparison	Hypertension and diabetes	1	0	0	1	112	70	110	80	6.3	6.5	1	1	1	1	1	1	1	1	1	1	1	1
Rice	Comparison	Hypertension and diabetes	0	1	1	1	110	70	112	70	12.8	14	1	1	0	1	1	0	1	1	1	1	1	1
Rice	Comparison	Hypertension and diabetes	1	0	1	1	135	83	122	72	7.4	4.3	1	1	1	1	1	1	1	1	1	1	1	1
Rice	Comparison	Hypertension and diabetes	1	1	1	1	129	40	120	54	5	5.2	1	1	1	1	1	1	1	1	1	1	1	1
Rice	Comparison	Diabetes only	0	0	1	0	114	78	100	72	8.9	6.5	1	1	0	1	1	1	0	0	0	0	0	0
Rice	Comparison	Hypertension and diabetes	1	0	1	1	123	78	134	83	6.4	11	1	1	1	1	1	0	1	1	1	1	1	1
Rice	Comparison	Diabetes only	0	0	0	0	128	80	120	70	7	8.1	1	1	1	1	1	0	0	0	0	0	0	0
Rice	Comparison	Hypertension and diabetes	1	0	1	1	138	76	132	76	6.9	11.1	1	1	1	1	1	0	1	1	1	1	1	1
Rice	Comparison	Hypertension and diabetes	1	1	1	1	128	82	128	78	8.3	8	1	1	0	1	1	0	1	1	1	1	1	1
Rice	Comparison	Hypertension and diabetes	0	1	0	1	138	92	110	64	6.5	9.5	1	1	1	1	1	0	1	1	1	1	1	0
Rice	Comparison	Diabetes only	1	1	1	0	114	66	126	74	8.8	9.3	1	1	0	1	1	0	0	0	0	0	0	0
Rice	Comparison	Hypertension and diabetes	0	1	1	1	100	70	130	84	6.4	7.6	1	1	1	1	1	1	1	1	1	1	1	1
Rice	Comparison	Hypertension and diabetes	1	1	1	1	120	78	122	76	12.7	14	1	1	0	1	1	0	1	1	1	1	1	1
Rice	Comparison	Diabetes only	1	1	1	0	110	70	118	70	7.4	7.5	1	1	1	1	1	1	0	0	0	0	0	0
Rice	Comparison	Diabetes only	0	0	1	0	118	78	110	60	7.5	8	1	1	1	1	1	0	0	0	0	0	0	0
Rice	Comparison	Diabetes only	0	1	1	0	106	60	110	62	5.8	6.1	1	1	1	1	1	1	0	0	0	0	0	0
Rice	Comparison	Hypertension and diabetes	1	1	1	1	120	80	122	82	7.3	7.9	1	1	1	1	1	1	1	1	1	1	1	1
Rice	Comparison	Hypertension and diabetes	0	0	0	1	140	80	120	64	14	9.1	1	1	0	1	1	0	1	1	1	1	1	0
Rice	Comparison	Hypertension and diabetes	1	1	0	1	116	72	118	74	8.3	8.2	1	1	0	1	1	0	1	1	1	1	1	1
Rice	Comparison	Hypertension and diabetes	1	1	1	1	132	74	128	68	8	8	1	1	0	1	1	0	1	1	1	1	1	1
Rice	Comparison	Diabetes only	0	0	1	0	130	76	121	72	6.1	6.4	1	1	1	1	1	1	0	0	0	0	0	0
Rice	Comparison	Hypertension and diabetes	1	0	1	1	112	70	98	58	11.8	7.6	1	1	0	1	1	1	1	1	1	1	1	1
Rice	Comparison	Diabetes only	0	1	1	0	129	71	116	76	10.6	7.7	1	1	0	1	1	1	0	0	0	0	0	0
Rice	Comparison	Hypertension and diabetes	1	0	1	1	120	70	132	76	6.9	6.3	1	1	1	1	1	1	1	1	1	1	1	1
Rice	Comparison	Hypertension and diabetes	1	1	0	1	124	76	110	74	13.8	9.8	1	1	0	1	1	0	1	1	1	1	1	1
Rice	Comparison	Diabetes only	1	1	0	0	100	60	120	60	9.4	10.9	1	1	0	1	1	0	0	0	0	0	0	0
Rice	Comparison	Hypertension and diabetes	1	0	1	1	110	70	100	60	6.2	6.6	1	1	1	1	1	1	1	1	1	1	1	1
Rice	Comparison	Diabetes only	1	0	1	0	128	70	123	67	6.2	6	1	1	1	1	1	1	0	0	0	0	0	0
Rice	Comparison	Hypertension only	1	1	1	0	138	80	126	76	5.6	5.3	0	0	0	0	0	0	1	1	1	1	1	1
Rice	Comparison	Hypertension and diabetes	1	1	1	1	132	80	142	96	6.2	6.9	1	1	1	1	1	1	1	1	0	1	1	1
Rice	Comparison	Hypertension and diabetes	0	0	0	1	120	82			14		1	1	0	1	1		1	1		1	1	1
Rice	Comparison	Diabetes only	1	1	1	0	121	77	104	68	11.5	12.2	1	1	0	1	1	0	0	0	0	0	0	0
Rice	Comparison	Diabetes only	0	1	1	0					6.1	8.4	1	1	1	1	1	0
Rice	Comparison	Diabetes only	1	1	1	0	110	72	124	68	6.6	7.7	1	1	1	1	1	1	0	0	0	0	0	0
Rice	Comparison	Diabetes only	1	1	0	0	110	70	122	80	7.2	7.8	1	1	1	1	1	1	0	0	0	0	0	0
Rice	Comparison	Hypertension and diabetes	1	1	1	1					6	6.2	1	1	1	1	1	1	1	1		1	1
Rice	Comparison	Hypertension and diabetes	0	1	1	1	122	84	114	78	6.6	6.7	1	1	1	1	1	1	1	1	1	1	1	1
Rice	Comparison	Diabetes only	1	0	1	0	114	76	126	66	6.7	7	1	1	1	1	1	1	0	0	0	0	0	0
Rice	Comparison	Hypertension and diabetes	1	1	0	1	118	68	116	68	6.5	7.9	1	1	1	1	1	1	1	1	1	1	1	1
Rice	Comparison	Diabetes only	0	1	0	0	110	60	112	64	12.1	11.1	1	1	0	1	1	0	0	0	0	0	0	0
Rice	Comparison	Hypertension and diabetes	1	1	1	1	128	64	110	70	8.9	9.6	1	1	0	1	1	0	1	1	1	1	1	1
Rice	Comparison	Hypertension and diabetes	1	0	1	1	120	60	126	70	8.3	8.3	1	1	0	1	1	0	1	1	1	1	1	1
Rice	Comparison	Diabetes only	1	1	1	0	110	64	110	56	6.4	6.3	1	1	1	1	1	1	0	0	0	0	0	0
Rice	Comparison	Hypertension and diabetes	1	1	1	1	142	74	128	86	7	5.2	1	1	1	1	1	1	1	1	1	1	1	0
Rice	Comparison	Diabetes only	0	0	1	0	106	73	112	70	7.4	6.7	1	1	1	1	1	1	0	0	0	0	0	0
Rice	Comparison	Diabetes only	0	1	1	0	138	88	124	80	7.8	7.3	1	1	1	1	1	1	0	0	0	0	0	0
Rice	Comparison	Hypertension and diabetes	1	1	1	1	128	64	125	78	11.6	9.8	1	1	0	1	1	0	1	1	1	1	1	1
Rice	Comparison	Diabetes only	0	1	1	0	118	70	106	66	7.3	7.6	1	1	1	1	1	1	0	0	0	0	0	0
Rice	Comparison	Diabetes only	1	1	1	1	120	90	130	80	9.1	10.8	1	1	0	1	1	0	1	0	1	1	0	0
Rice	Comparison	Diabetes only	1	0	1	0	124	78	110	70	7.8	11.8	1	1	1	1	1	0	0	0	0	0	0	0
Rice	Comparison	Diabetes only	1	0	1	0	118	80	110	62	6	6.2	1	1	1	1	1	1	0	0	0	0	0	0
Rice	Comparison	Hypertension and diabetes	1	0	1	1	142	92	140	88	8.4	10.1	1	1	0	1	1	0	1	1	0	1	1	0
Rice	Comparison	Hypertension and diabetes	1	0	1	1	92	70	120	80	5.7	6	1	1	1	1	1	1	1	1	1	1	1	1
Rice	Comparison	Hypertension and diabetes	1	1	1	1	136	80	120	70	6	6	1	1	1	1	1	1	1	1	1	1	1	1
Rice	Comparison	Diabetes only	1	1	1	0	112	52	128	70	10.3	6.9	1	1	0	1	1	1	0	0	0	0	0	0
Rice	Comparison	Diabetes only	1	0	1	0	122	78	122	70	8.5	12.8	1	1	0	1	1	0	0	0	0	0	0	0
Rice	Comparison	Diabetes only	1	1	1	0	124	81	124	72	8.6	13.4	1	1	0	1	1	0	0	0	0	0	0	0
Rice	Comparison	Hypertension and diabetes	1	0	0	1	152	90	150	86	12.6	11	1	1	0	1	1	0	1	1	0	1	1	0
Rice	Comparison	Diabetes only	1	1	1	0	113	74	100	64	6.3	7	1	1	1	1	1	1	0	0	0	0	0	0
Rice	Comparison	Diabetes only	1	1	0	0	120	80	136	80	7.6	6.9	1	1	1	1	1	1	0	0	0	0	0	0
Rice	Comparison	Diabetes only	0	1	0	0	136	88	120	74	6.7	7.2	1	1	1	1	1	1	0	0	0	0	0	0
Rice	Comparison	Diabetes only	0	0	1	0					6.5	6.9	1	1	1	1	1	1
Rice	Comparison	Diabetes only	0	1	1	0	137	86	124	86	9.5	10.7	1	1	0	1	1	0	0	0	0	0	0	0
Rice	Comparison	Hypertension and diabetes	1	0	1	1	118	78	126	82	14	8.5	1	1	0	1	1	0	1	1	1	1	1	1
Rice	Comparison	Hypertension and diabetes	1	1	1	1	132	70	110	74	7.7	7.9	1	1	1	1	1	1	1	1	1	1	1	1
Rice	Comparison	Hypertension and diabetes	1	1	1	1	116	69	133	73	8.3	13.9	1	1	0	1	1	0	1	1	1	1	1	1
Rice	Comparison	Hypertension and diabetes	1	1	1	1	110	68	148	77	13.3	11.7	1	1	0	1	1	0	1	1	0	1	1	1
Rice	Comparison	Hypertension and diabetes	0	0	1	1	125	84	136	89	14	5.8	1	1	0	1	1	1	1	1	1	1	1	1
Rice	Comparison	Diabetes only	1	1	1	0	92	62	98	74	13.2	9.6	1	1	0	1	1	0	0	0	0	0	0	0
Rice	Comparison	Hypertension and diabetes	0	1	1	1	110	72	110	68	7.3	7.3	1	1	1	1	1	1	1	1	1	1	1	1
Rice	Comparison	Hypertension and diabetes	1	1	1	1	124	82	100	62	8.7	7	1	1	0	1	1	1	1	1	1	1	1	1
Rice	Comparison	Diabetes only	1	1	0	0	122	72	112	74	7.4	6.4	1	1	1	1	1	1	0	0	0	0	0	0
Rice	Comparison	Hypertension only	1	0	0	0	118	72	118	72	5.3	5.7	0	0	0	0	0	0	1	1	1	1	1	1
Rice	Comparison	Hypertension and diabetes	1	1	1	1	132	80	144	76	9.1	10.9	1	1	0	1	1	0	1	1	0	1	1	1
Rice	Comparison	Hypertension and diabetes	1	1	0	1	170	74	170	70	7.3	7.4	1	1	1	1	1	1	1	1	0	1	1	0
Rice	Comparison	Diabetes only	1	1	1	0	110	70	122	66	6.3	7.3	1	1	1	1	1	1	0	0	0	0	0	0
Rice	Comparison	Diabetes only	1	1	1	0	120	70	118	64	5.9	6.5	1	1	1	1	1	1	0	0	0	0	0	0
Rice	Comparison	Diabetes only	1	1	1	0	114	80	120	64	6.6	6.6	1	1	1	1	1	1	0	0	0	0	0	0
Rice	Comparison	Diabetes only	0	0	1	0	102	72	110	60	5	5.5	1	1	1	1	1	1	0	0	0	0	0	0
Rice	Comparison	Diabetes only	1	1	0	0	106	64	104	62	7.1	7	1	1	1	1	1	1	0	0	0	0	0	0
Rice	Comparison	Diabetes only	1	1	1	0	116	68	134	76	9.6	9.1	1	1	0	1	1	0	0	0	0	0	0	0
Rice	Comparison	Hypertension and diabetes	0	1	0	1					9.8	10.1	1	1	0	1	1	0	1	1		1	1
Rice	Comparison	Hypertension and diabetes	1	1	1	1	162	70	142	72	6.9	7.2	1	1	1	1	1	1	1	1	0	1	1	0
Rice	Comparison	Hypertension and diabetes	1	0	1	1	135	85	108	64	10.5	10.3	1	1	0	1	1	0	1	1	1	1	1	1
Rice	Comparison	Diabetes only	0	0	1	0	118	72	118	68	10.6	5.8	1	1	0	1	1	1	0	0	0	0	0	0
Rice	Comparison	Hypertension and diabetes	1	1	0	1	122	60	134	78	13.5	6.3	1	1	0	1	1	1	1	1	1	1	1	1
Rice	Comparison	Hypertension and diabetes	0	1	0	1	148	92	134	86	13	12.4	1	1	0	1	1	0	1	1	1	1	1	0
Rice	Comparison	Hypertension and diabetes	1	1	1	1	136	84	118	78	8.8	7.8	1	1	0	1	1	1	1	1	1	1	1	1
Rice	Comparison	Hypertension and diabetes	1	1	1	1	158	94	132	74	9	7.8	1	1	0	1	1	1	1	1	1	1	1	0
Rice	Comparison	Diabetes only	1	0	1	0	124	78	123	73	12.5	7.9	1	1	0	1	1	1	0	0	0	0	0	0
Rice	Comparison	Hypertension and diabetes	0	0	0	1	128	86			7.2		1	1	1	1	1		1	1		1	1	1
Rice	Comparison	Hypertension and diabetes	0	1	1	1	112	72	122	80	7.1	6.7	1	1	1	1	1	1	1	1	1	1	1	1
Rice	Comparison	Hypertension and diabetes	1	1	0	1	144	101	128	62	9.9	6.9	1	1	0	1	1	1	1	1	1	1	1	0
Rice	Comparison	Hypertension and diabetes	1	1	1	1	122	80	110	78	10.3	11.4	1	1	0	1	1	0	1	1	1	1	1	1
Rice	Comparison	Diabetes only	1	1	1	0	112	76	122	70	7.6	10.9	1	1	1	1	1	0	0	0	0	0	0	0
Rice	Comparison	Diabetes only	0	1	1	0	124	74	118	78	8	8.3	1	1	0	1	1	0	0	0	0	0	0	0
Rice	Comparison	Hypertension and diabetes	1	1	1	1	124	64	134	80	9.4	7.9	1	1	0	1	1	1	1	1	1	1	1	1
Rice	Comparison	Hypertension and diabetes	1	1	1	1	126	84	136	78	6.4	7.2	1	1	1	1	1	1	1	1	1	1	1	1
Rice	Comparison	Diabetes only	1	1	1	0	138	60	100	60	11.9	12.6	1	1	0	1	1	0	0	0	0	0	0	0
Rice	Comparison	Hypertension and diabetes	1	0	1	1	134	76	130	70	13.4	14	1	1	0	1	1	0	1	1	1	1	1	1
Rice	Comparison	Hypertension and diabetes	1	1	1	1	135	86	144	95	7.2	7.2	1	1	1	1	1	1	1	1	0	1	1	1
Rice	Comparison	Hypertension and diabetes	1	1	0	1	128	84	112	64	7.2	7	1	1	1	1	1	1	1	1	1	1	1	1
Rice	Comparison	Hypertension and diabetes	1	1	1	1	114	66	118	62	8.5	7.4	1	1	0	1	1	1	1	1	1	1	1	1
Rice	Comparison	Diabetes only	0	1	1	0	112	68	110	74	14	9.2	1	1	0	1	1	0	0	0	0	0	0	0
Rice	Comparison	Hypertension and diabetes	1	1	0	1	102	80			6.7		1	1	1	1	1		1	1		1	1	1
Rice	Comparison	Diabetes only	1	1	0	0	110	68	108	60	11	9.9	1	1	0	1	1	0	0	0	0	0	0	0
Rice	Comparison	Diabetes only	0	1	1	0	122	76	108	66	8.4	8.9	1	1	0	1	1	0	0	0	0	0	0	0
Rice	Comparison	Hypertension and diabetes	1	1	1	1	136	78	136	68	6.5	6.8	1	1	1	1	1	1	1	1	1	1	1	1
Rice	Comparison	Diabetes only	1	1	1	0	104	64	98	65	6	6	1	1	1	1	1	1	0	0	0	0	0	0
Rice	Comparison	Diabetes only	1	0	1	0	110	64	102	66	6.1	6.9	1	1	1	1	1	1	0	0	0	0	0	0
Rice	Comparison	Hypertension and diabetes	1	1	1	1	124	70	126	60	6.8	8.1	1	1	1	1	1	0	1	1	1	1	1	1
Rice	Comparison	Hypertension and diabetes	1	1	1	1	120	68	138	88	6.5	7	1	1	1	1	1	1	1	1	1	1	1	1
Rice	Comparison	Hypertension and diabetes	0	1	1	1	112	92	102	72	6.2	6	1	1	1	1	1	1	1	1	1	1	1	0
Rice	Comparison	Hypertension and diabetes	1	1	1	1	122	66	118	72	5.7	6.1	1	1	1	1	1	1	1	1	1	1	1	1
Rice	Comparison	Diabetes only	0	1	0	1	142	80	122	82	11.8	6.5	1	1	0	1	1	1	1	0	1	1	0	0
Rice	Comparison	Hypertension and diabetes	1	1	1	1	138	82	118	80	8.2	5.3	1	1	0	1	1	1	1	1	1	1	1	1
Rice	Comparison	Diabetes only	0	0	0	0	110	76			9.7		1	1	0	1	1			0		0	0	0
Rice	Comparison	Diabetes only	0	1	0	0	108	70	90	68	12	5.8	1	1	0	1	1	1	0	0	0	0	0	0
Rice	Comparison	Diabetes only	0	0	1	0	104	58	124	70	6.5	10.1	1	1	1	1	1	0	0	0	0	0	0	0
Rice	Comparison	Hypertension and diabetes	1	1	1	1	96	64	110	56	14	7	1	1	0	1	1	1	1	1	1	1	1	1
Rice	Comparison	Hypertension and diabetes	1	0	1	1	132	80	118	84	11.2	6.5	1	1	0	1	1	1	1	1	1	1	1	1
Rice	Comparison	Diabetes only	1	1	1	0	124	72	92	60	6.8	7.7	1	1	1	1	1	1	0	0	0	0	0	0
Rice	Comparison	Hypertension and diabetes	0	1	0	1	108	72	132	96	6.7	6.7	1	1	1	1	1	1	1	1	0	1	1	1
Rice	Comparison	Diabetes only	1	1	1	0	118	84	118	78	13.4	12.2	1	1	0	1	1	0	0	0	0	0	0	0
Rice	Comparison	Diabetes only	1	1	1	0	100	80	106	66	5.8	6	1	1	1	1	1	1	0	0	0	0	0	0
Rice	Comparison	Hypertension and diabetes	0	0	1	1	118	78	86	50	8.1	11.6	1	1	0	1	1	0	1	1	1	1	1	1
Rice	Comparison	Hypertension and diabetes	1	0	1	1	126	80	126	88	7.9	10.7	1	1	1	1	1	0	1	1	1	1	1	1
Rice	Comparison	Hypertension and diabetes	1	0	0	1	112	68	124	64	8.8	7.6	1	1	0	1	1	1	1	1	1	1	1	1
Rice	Comparison	Hypertension only	1	1	0	0	130	82	142	68	5.5	6	0	0	0	0	0	0	1	1	0	1	1	1
Rice	Comparison	Diabetes only	1	1	1	0					13.7	12.6	1	1	0	1	1	0
Rice	Comparison	Diabetes only	1	0	1	0	124	75	128	80	6.6	7.7	1	1	1	1	1	1	0	0	0	0	0	0
Rice	Comparison	Hypertension and diabetes	1	0	1	1	130	80	120	76	10.4	9.7	1	1	0	1	1	0	1	1	1	1	1	1
Rice	Comparison	Diabetes only	1	1	0	0	124	66	130	84	11.1	8	1	1	0	1	1	0	0	0	0	0	0	0
Rice	Comparison	Hypertension and diabetes	1	1	0	1	110	44			7.7		1	1	1	1	1		1	1		1	1	1
Rice	Comparison	Hypertension and diabetes	1	1	1	1	114	74	120	66	7	8	1	1	1	1	1	0	1	1	1	1	1	1
Rice	Comparison	Diabetes only	0	1	1	0	94	64	114	64	14	14	1	1	0	1	1	0	0	0	0	0	0	0
Rice	Comparison	Hypertension and diabetes	1	0	1	1	120	80	144	98	6.9	7.1	1	1	1	1	1	1	1	1	0	1	1	1
Rice	Comparison	Hypertension only	0	0	1	0	122	86	140	94	5.8	5.8	0	0	0	0	0	0	1	1	0	1	1	1
Rice	Comparison	Diabetes only	1	0	1	0	134	82	120	70	8.7	8	1	1	0	1	1	0	0	0	0	0	0	0
Rice	Comparison	Hypertension and diabetes	1	0	0	1	160	88	138	72	9.8	7.4	1	1	0	1	1	1	1	1	1	1	1	0
Rice	Comparison	Hypertension and diabetes	1	1	0	1	126	64	112	60	6.5	7.8	1	1	1	1	1	1	1	1	1	1	1	1
Rice	Comparison	Hypertension and diabetes	1	0	0	1	163	88	176	93	6.7	5.7	1	1	1	1	1	1	1	1	0	1	1	0
Rice	Comparison	Diabetes only	0	0	1	0	100	64	112	64	5.1	5	1	1	1	1	1	1	0	0	0	0	0	0
Rice	Comparison	Hypertension and diabetes	1	1	1	1	124	68	120	70	11.6	10.7	1	1	0	1	1	0	1	1	1	1	1	1
Rice	Comparison	Diabetes only	1	1	0	0	126	56			6.8		1	1	1	1	1			0		0	0	0
Rice	Comparison	Diabetes only	1	1	1	0	110	70	110	70	7.6	7.4	1	1	1	1	1	1	0	0	0	0	0	0
Rice	Comparison	Diabetes only	0	0	1	0	122	78	126	84	6.4	6.6	1	1	1	1	1	1	0	0	0	0	0	0
Rice	Comparison	Hypertension and diabetes	1	0	1	1	134	72	130	72	8.7	10.1	1	1	0	1	1	0	1	1	1	1	1	1
Rice	Comparison	Hypertension and diabetes	1	1	1	1	120	70	110	74	6.1	5.9	1	1	1	1	1	1	1	1	1	1	1	1
Rice	Comparison	Diabetes only	0	1	0	0	120	82	110	78	11.6	7.3	1	1	0	1	1	1	0	0	0	0	0	0
Rice	Comparison	Diabetes only	0	1	1	0	112	64	132	62	6.3	5.9	1	1	1	1	1	1	0	0	0	0	0	0
Rice	Comparison	Hypertension and diabetes	1	1	1	1	124	78	114	60	7.4	8.3	1	1	1	1	1	0	1	1	1	1	1	1
Rice	Comparison	Hypertension and diabetes	1	1	1	1	120	70	140	80	8.6	9.6	1	1	0	1	1	0	1	1	0	1	1	1
Rice	Comparison	Diabetes only	0	1	1	0	110	70	110	68	9.8	11.1	1	1	0	1	1	0	0	0	0	0	0	0
Rice	Comparison	Diabetes only	1	1	1	0	128	68	122	74	8	8.9	1	1	0	1	1	0	0	0	0	0	0	0
Rice	Comparison	Diabetes only	1	0	1	0	112	75	102	82	5.9	6.4	1	1	1	1	1	1	0	0	0	0	0	0
Rice	Comparison	Diabetes only	0	0	1	0	120	70	136	76	7.7	6.8	1	1	1	1	1	1	0	0	0	0	0	0
Rice	Comparison	Hypertension and diabetes	1	0	1	1	124	86	122	80	7.1	6.9	1	1	1	1	1	1	1	1	1	1	1	1
Rice	Comparison	Hypertension and diabetes	1	0	0	1	124	76	146	78	5.9	5.9	1	1	1	1	1	1	1	1	0	1	1	1
Rice	Comparison	Hypertension and diabetes	1	1	1	1	142	72	136	72	6.8	7.4	1	1	1	1	1	1	1	1	1	1	1	0
Rice	Comparison	Diabetes only	1	0	1	0	128	72	130	68	11.4	10.3	1	1	0	1	1	0	0	0	0	0	0	0
Rice	Comparison	Diabetes only	1	1	1	0	114	82	122	70	7.5	8.5	1	1	1	1	1	0	0	0	0	0	0	0
Rice	Comparison	Hypertension only	0	0	1	0	122	86	124	74	6.4	6.3	0	0	0	0	0	0	1	1	1	1	1	1
Rice	Comparison	Hypertension and diabetes	1	1	1	1	110	76	108	65	9.4	9.6	1	1	0	1	1	0	1	1	1	1	1	1
Rice	Comparison	Diabetes only	0	1	1	0	96	50	108	68	5.4	6	1	1	1	1	1	1	0	0	0	0	0	0
Rice	Comparison	Hypertension and diabetes	0	1	1	1	116	76	108	70	7.7	11.5	1	1	1	1	1	0	1	1	1	1	1	1
Rice	Comparison	Diabetes only	1	0	1	0	100	70	114	69	5.9	9.3	1	1	1	1	1	0	0	0	0	0	0	0
Rice	Comparison	Hypertension and diabetes	0	1	1	1	102	60	132	78	7.7	6.1	1	1	1	1	1	1	1	1	1	1	1	1
Rice	Comparison	Hypertension and diabetes	0	1	1	1	122	70	110	68	6.9	6.7	1	1	1	1	1	1	1	1	1	1	1	1
Rice	Comparison	Diabetes only	1	1	1	0	100	70	106	64	6.5	6.9	1	1	1	1	1	1	0	0	0	0	0	0
Rice	Comparison	Hypertension and diabetes	1	0	0	1	176	94	168	82	6.3	6.6	1	1	1	1	1	1	1	1	0	1	1	0
Rice	Comparison	Diabetes only	1	1	1	0	110	68	126	62	12.2	7.6	1	1	0	1	1	1	0	0	0	0	0	0
Rice	Comparison	Hypertension and diabetes	1	1	1	1	95	61	156	96	9.2	9.2	1	1	0	1	1	0	1	1	0	1	1	1
Rice	Comparison	Hypertension and diabetes	1	0	1	1	124	64	128	82	5.9	9.4	1	1	1	1	1	0	1	1	1	1	1	1
Rice	Comparison	Diabetes only	1	1	1	0	118	64	108	66	7.9	6.7	1	1	1	1	1	1	0	0	0	0	0	0
Rice	Comparison	Diabetes only	1	1	0	0	112	76	102	68	12.3	8.8	1	1	0	1	1	0	0	0	0	0	0	0
Rice	Comparison	Hypertension and diabetes	1	1	1	1	139	85	121	86	6.7	8.4	1	1	1	1	1	0	1	1	1	1	1	1
Rice	Comparison	Hypertension and diabetes	1	1	1	1	130	72	138	74	7.6	7.3	1	1	1	1	1	1	1	1	1	1	1	1
Rice	Comparison	Diabetes only	0	1	1	0	126	78	130	80	10.7	9.5	1	1	0	1	1	0	0	0	0	0	0	0
Rice	Comparison	Diabetes only	1	1	0	0	110	72	112	68	8.2	10.5	1	1	0	1	1	0	0	0	0	0	0	0
Rice	Comparison	Diabetes only	0	1	0	0	112	70	110	76	11.3	10.2	1	1	0	1	1	0	0	0	0	0	0	0
Rice	Comparison	Hypertension and diabetes	1	1	1	1	144	74	120	64	11.7	7	1	1	0	1	1	1	1	1	1	1	1	0
Rice	Comparison	Diabetes only	0	0	1	0	96	60	100	68	6.7	6.6	1	1	1	1	1	1	0	0	0	0	0	0
Rice	Comparison	Diabetes only	0	0	1	0	138	88	130	74	11.5	13.9	1	1	0	1	1	0	0	0	0	0	0	0
Rice	Comparison	Hypertension and diabetes	1	1	1	1	151	84	136	78	8.8	8.8	1	1	0	1	1	0	1	1	1	1	1	0
Rice	Comparison	Hypertension and diabetes	1	0	1	1	110	70	110	70	6	6.3	1	1	1	1	1	1	1	1	1	1	1	1
Rice	Comparison	Diabetes only	0	1	0	0	104	68	110	70	7.5	6.4	1	1	1	1	1	1	0	0	0	0	0	0
Rice	Comparison	Hypertension and diabetes	1	0	1	1	114	82	118	72	11.7	14	1	1	0	1	1	0	1	1	1	1	1	1
Rice	Comparison	Hypertension and diabetes	1	0	1	1	138	88	128	88	8.1	11.6	1	1	0	1	1	0	1	1	1	1	1	1
Rice	Comparison	Diabetes only	1	0	0	0	108	70	116	72	6.3	6.5	1	1	1	1	1	1	0	0	0	0	0	0
Rice	Comparison	Diabetes only	1	1	1	0	108	64	110	70	6.8	8.5	1	1	1	1	1	0	0	0	0	0	0	0
Rice	Comparison	Diabetes only	1	1	0	0	94	64	108	60	8.8	10	1	1	0	1	1	0	0	0	0	0	0	0
Rice	Comparison	Hypertension and diabetes	1	1	1	1	130	76	124	64	10.6	9	1	1	0	1	1	0	1	1	1	1	1	1
Rice	Comparison	Diabetes only	1	1	0	0	104	60	112	68	9.9	9	1	1	0	1	1	0	0	0	0	0	0	0
Rice	Comparison	Hypertension and diabetes	1	1	0	1					8.1	10.2	1	1	0	1	1	0	1	1		1	1
Rice	Comparison	Hypertension and diabetes	1	1	1	1	140	78	118	70	8.1	7.8	1	1	0	1	1	1	1	1	1	1	1	0
Rice	Comparison	Hypertension and diabetes	1	1	0	1					8.6	6	1	1	0	1	1	1	1	1		1	1
Rice	Comparison	Diabetes only	1	0	0	0	126	72	102	70	6.2	6.5	1	1	1	1	1	1	0	0	0	0	0	0
Rice	Comparison	Hypertension and diabetes	1	1	0	1	162	94	142	78	11.1	6.8	1	1	0	1	1	1	1	1	0	1	1	0
Rice	Comparison	Hypertension and diabetes	1	0	0	1	104	72	100	72	6.4	6.5	1	1	1	1	1	1	1	1	1	1	1	1
Rice	Comparison	Diabetes only	1	1	0	0	108	70	120	60	10.2	10.4	1	1	0	1	1	0	0	0	0	0	0	0
Rice	Comparison	Hypertension and diabetes	1	0	0	1	170	90	132	78	6.3	6.5	1	1	1	1	1	1	1	1	1	1	1	0
Rice	Comparison	Diabetes only	1	0	0	0	106	60	98	52	8.4	8.6	1	1	0	1	1	0	0	0	0	0	0	0
Rice	Comparison	Diabetes only	1	1	0	0	130	60	126	64	7.7	8	1	1	1	1	1	0	0	0	0	0	0	0
Rice	Comparison	Hypertension and diabetes	1	1	0	1	102	58	132	80	8.1	6.4	1	1	0	1	1	1	1	1	1	1	1	1
Rice	Comparison	Hypertension and diabetes	1	0	0	1	136	74	138	66	8.7	8.8	1	1	0	1	1	0	1	1	1	1	1	1
Rice	Comparison	Hypertension and diabetes	1	1	0	1	141	98	150	93	14	11.9	1	1	0	1	1	0	1	1	0	1	1	0
Hennepin	HealthRise	Hypertension only	1	1	1	0	122	70	126	84									1	1	1	1	1	1
Hennepin	HealthRise	Hypertension and diabetes	1	1	0	1	152	82	100	86	10.6	11.1	1	1	0	1	1	0	1	1	1	1	1	0
Hennepin	HealthRise	Hypertension only	1	0	0	0	140	90	116	80									1	1	1	1	1	0
Hennepin	HealthRise	Hypertension and diabetes	1	0	0	1	130	80	112	80	13.6	12	1	1	0	1	1	0	1	1	1	1	1	1
Hennepin	HealthRise	Hypertension and diabetes	1	0	1	1	122	80	122	70	10.3		1	1	0	1	1		1	1	1	1	1	1
Hennepin	HealthRise	Hypertension and diabetes	1	1	0	1	142	70	140	82	6.1		1	1	1	1	1		1	1	0	1	1	0
Hennepin	HealthRise	Hypertension and diabetes	1	0	0	1	132	80	130	80	9.3		1	1	0	1	1		1	1	1	1	1	1
Hennepin	HealthRise	Hypertension and diabetes	0	1	0	1	130	78	138	84	11.9	10.2	1	1	0	1	1	0	1	1	1	1	1	1
Hennepin	HealthRise	Hypertension and diabetes	1	1	1	1	140	70	132	68	8.5	9.5	1	1	0	1	1	0	1	1	1	1	1	0
Hennepin	HealthRise	Hypertension and diabetes	1	1	0	1	128	56	133	79	8.6		1	1	0	1	1		1	1	1	1	1	1
Hennepin	HealthRise	Hypertension and diabetes	1	1	0	1	130	68	130	60	9.2		1	1	0	1	1		1	1	1	1	1	1
Hennepin	HealthRise	Diabetes only	1	1	0	0	130	81			12.1		1	1	0	1	1			0		0	0	0
Hennepin	HealthRise	Diabetes only	0	0	0	0	108	76	126	88	9.7	15.4	1	1	0	1	1	0	0	0	0	0	0	0
Hennepin	HealthRise	Hypertension and diabetes	1	1	0	1	102	57	100	70	9.4		1	1	0	1	1		1	1	1	1	1	1
Hennepin	HealthRise	Hypertension and diabetes	1	1	0	1	116	66	108	80	10.3	9.2	1	1	0	1	1	0	1	1	1	1	1	1
Hennepin	HealthRise	Hypertension only	0	1	0	0	160	99	141	95									1	1	0	1	1	0
Hennepin	HealthRise	Hypertension and diabetes	1	0	0	1	94	54	104	60	7.9	8.3	1	1	1	1	1	0	1	1	1	1	1	1
Hennepin	HealthRise	Hypertension and diabetes	1	0	1	1	166	88	138	84	7.7	8.1	1	1	1	1	1	0	1	1	1	1	1	0
Hennepin	HealthRise	Diabetes only	0	1	0	0	106	68	100	60	12		1	1	0	1	1		0	0	0	0	0	0
Hennepin	HealthRise	Hypertension and diabetes	1	1	0	1	170	100	122	80	7.2		1	1	1	1	1		1	1	1	1	1	0
Hennepin	HealthRise	Hypertension and diabetes	0	1	0	1	110	70	128	85	11.8		1	1	0	1	1		1	1	1	1	1	1
Hennepin	HealthRise	Hypertension and diabetes	1	1	1	1	170	106	126	60	11	8.1	1	1	0	1	1	0	1	1	1	1	1	0
Hennepin	HealthRise	Hypertension only	0	0	0	0	177	115	150	100	5.2		0	0	0		0		1	1	0	1	1	0
Hennepin	HealthRise	Hypertension and diabetes	0	1	1	1	112	78	130	70	7.7	10.3	1	1	1	1	1	0	1	1	1	1	1	1
Hennepin	HealthRise	Hypertension and diabetes	0	1	0	1	128	78	126	92	10.3	10	1	1	0	1	1	0	1	1	0	1	1	1
Hennepin	HealthRise	Hypertension and diabetes	1	1	0	1	116	77	145	90	12.2	11.4	1	1	0	1	1	0	1	1	0	1	1	1
Hennepin	HealthRise	Hypertension and diabetes	0	0	0	1	114	68	120	80	10.3	8.1	1	1	0	1	1	0	1	1	1	1	1	1
Hennepin	HealthRise	Hypertension and diabetes	1	0	0	1	130	70	152	94	6.2		1	1	1	1	1		1	1	0	1	1	1
Hennepin	HealthRise	Diabetes only	0	0	0	1	146	81	132	70	13.8	5.7	1	1	0	1	1	1	1	0	1	1	0	0
Hennepin	HealthRise	Hypertension only	0	1	0	0	119	86	124	80									1	1	1	1	1	1
Hennepin	HealthRise	Hypertension and diabetes	1	1	0	1	140	100	142	78	9.7	8.3	1	1	0	1	1	0	1	1	0	1	1	0
Hennepin	HealthRise	Hypertension and diabetes	0	1	0	1	117	78	120	72	11.9		1	1	0	1	1		1	1	1	1	1	1
Hennepin	HealthRise	Hypertension and diabetes	1	1	0	1	122	70	123	68	9.3	9.1	1	1	0	1	1	0	1	1	1	1	1	1
Hennepin	HealthRise	Hypertension and diabetes	1	1	0	1	130	84	100	68	9.8		1	1	0	1	1		1	1	1	1	1	1
Hennepin	HealthRise	Hypertension and diabetes	0	0	0	1	110	70	122	70	9.9		1	1	0	1	1		1	1	1	1	1	1
Hennepin	HealthRise	Hypertension and diabetes	0	0	0	1	120	60	138	76	8.3		1	1	0	1	1		1	1	1	1	1	1
Hennepin	HealthRise	Hypertension and diabetes	1	1	1	1	105	64	128	76	11.6		1	1	0	1	1		1	1	1	1	1	1
Hennepin	HealthRise	Hypertension and diabetes	1	1	0	1	140	89	135	80	9.7	8.5	1	1	0	1	1	0	1	1	1	1	1	0
Hennepin	HealthRise	Hypertension and diabetes	0	0	0	1	116	80	128	70	6.7		1	1	1	1	1		1	1	1	1	1	1
Hennepin	HealthRise	Hypertension only	0	1	1	0	130	64	126	84	5.1		0	0	0		0		1	1	1	1	1	1
Hennepin	HealthRise	Hypertension and diabetes	1	1	1	1	117	62	136	84	9	8.7	1	1	0	1	1	0	1	1	1	1	1	1
Hennepin	HealthRise	Hypertension and diabetes	1	1	0	1	148	70	140	82	7.9	8.2	1	1	1	1	1	0	1	1	0	1	1	0
Hennepin	HealthRise	Hypertension and diabetes	1	0	1	1	164	80	170	90	12.4	8.4	1	1	0	1	1	0	1	1	0	1	1	0
Hennepin	HealthRise	Hypertension only	0	0	0	0	142	90	130	88	5.3		0	0	0		0		1	1	1	1	1	0
Hennepin	HealthRise	Hypertension and diabetes	1	0	0	1	158	113	138	90	6.3	5.9	1	1	1	1	1	1	1	1	0	1	1	0
Hennepin	HealthRise	Hypertension and diabetes	0	1	1	1	122	68	140	86	11.2	7.9	1	1	0	1	1	1	1	1	0	1	1	1
Hennepin	HealthRise	Hypertension and diabetes	1	1	0	1	166	96	138	72	15.4	11.1	1	1	0	1	1	0	1	1	1	1	1	0
Hennepin	HealthRise	Hypertension and diabetes	1	1	0	1	138	88	130	70	7.5	7.5	1	1	1	1	1	1	1	1	1	1	1	1
Hennepin	HealthRise	Hypertension and diabetes	0	0	1	1	110	80	100	70	8.2	7.8	1	1	0	1	1	1	1	1	1	1	1	1
Hennepin	HealthRise	Diabetes only	1	0	0	0	110	72			9.1		1	1	0	1	1			0		0	0	0
Hennepin	HealthRise	Hypertension and diabetes	0	1	1	1	120	66	136	88	7.5		1	1	1	1	1		1	1	1	1	1	1
Hennepin	HealthRise	Diabetes only	1	0	0	0	118	86	120	80	6.3		1	1	1	1	1		0	0	0	0	0	0
Hennepin	HealthRise	Hypertension and diabetes	1	0	0	1	134	66	132	74	4.8	4.8	1	1	1	1	1	1	1	1	1	1	1	1
Hennepin	HealthRise	Hypertension and diabetes	1	0	0	1	210	110	132	70	7		1	1	1	1	1		1	1	1	1	1	0
Hennepin	HealthRise	Hypertension and diabetes	0	0	0	1	132	88	128	76	10.2		1	1	0	1	1		1	1	1	1	1	1
Hennepin	HealthRise	Hypertension and diabetes	1	0	0	1	132	72	138	80	10.2		1	1	0	1	1		1	1	1	1	1	1
Hennepin	HealthRise	Hypertension and diabetes	1	0	0	1	142	80	128	80	11.5		1	1	0	1	1		1	1	1	1	1	0
Hennepin	HealthRise	Hypertension and diabetes	1	0	0	1	130	80	136	78	8.4		1	1	0	1	1		1	1	1	1	1	1
Hennepin	HealthRise	Hypertension and diabetes	1	0	0	1	164	102	136	80	9.4	10.1	1	1	0	1	1	0	1	1	1	1	1	0
Hennepin	HealthRise	Diabetes only	0	1	0	0	110	80	132	86	12	11.8	1	1	0	1	1	0	0	0	0	0	0	0
Hennepin	HealthRise	Hypertension only	1	1	0	0	152	72	140	82									1	1	0	1	1	0
Hennepin	HealthRise	Hypertension only	1	1	0	0	132	100	130	90									1	1	0	1	1	0
Hennepin	HealthRise	Hypertension and diabetes	1	1	0	1	138	68	132	78	7.7	8.2	1	1	1	1	1	0	1	1	1	1	1	1
Hennepin	HealthRise	Hypertension and diabetes	1	0	0	1	152	100			11.7		1	1	0	1	1		1	1		1	1	0
Hennepin	HealthRise	Hypertension and diabetes	0	1	0	1	155	106	142	102	12.7	11.6	1	1	0	1	1	0	1	1	0	1	1	0
Hennepin	HealthRise	Hypertension and diabetes	0	1	0	1	124	90	158	97	6.7		1	1	1	1	1		1	1	0	1	1	0
Hennepin	HealthRise	Hypertension and diabetes	0	0	0	1	122	60	126	74	15.4	15.4	1	1	0	1	1	0	1	1	1	1	1	1
Hennepin	HealthRise	Hypertension and diabetes	1	0	0	1	110	70	114	62	9.4		1	1	0	1	1		1	1	1	1	1	1
Hennepin	HealthRise	Diabetes only	0	1	0	1	142	100	124	70	10.3	10.1	1	1	0	1	1	0	1	0	1	1	0	0
Hennepin	HealthRise	Hypertension only	1	1	0	0	134	76	110	70									1	1	1	1	1	1
Hennepin	HealthRise	Hypertension and diabetes	0	0	0	1	122	76	144	84	10		1	1	0	1	1		1	1	0	1	1	1
Hennepin	HealthRise	Diabetes only	0	1	0	0	110	60	118	78	8.4		1	1	0	1	1		0	0	0	0	0	0
Hennepin	HealthRise	Diabetes only	1	0	0	1	140	74	112	68	8.6		1	1	0	1	1		1	0	1	1	0	0
Hennepin	HealthRise	Hypertension only	1	0	1	0	148	70	112	64	4.8	9.6	0	0	0	1	0	0	1	1	1	1	1	0
Hennepin	HealthRise	Hypertension only	1	1	0	0	170	80			5.7		0	0	0		0		1	1		1	1	0
Hennepin	HealthRise	Hypertension and diabetes	1	1	0	1	148	92	150	70	8.6	9.5	1	1	0	1	1	0	1	1	0	1	1	0
Hennepin	HealthRise	Hypertension and diabetes	0	0	1	1	140	90	130	92	15.3		1	1	0	1	1		1	1	0	1	1	0
Hennepin	HealthRise	Hypertension and diabetes	1	0	0	1	140	90			10.2		1	1	0	1	1		1	1		1	1	0
Hennepin	HealthRise	Hypertension only	0	1	0	0	140	90	120	70									1	1	1	1	1	0
Hennepin	HealthRise	Hypertension only	0	1	0	0	128	78	134	56									1	1	1	1	1	1
Hennepin	HealthRise	Hypertension only	0	1	0	0	134	88			5.3		0	0	0		0		1	1		1	1	1
Hennepin	HealthRise	Hypertension and diabetes	0	1	0	1	150	87	140	80	7.6		1	1	1	1	1		1	1	0	1	1	0
Hennepin	HealthRise	Diabetes only	0	0	0	0	130	72	118	64	6.2	17.6	1	1	1	1	1	0	0	0	0	0	0	0
Hennepin	HealthRise	Hypertension only	1	1	0	0	158	77	132	60									1	1	1	1	1	0
Hennepin	HealthRise	Hypertension and diabetes	1	0	1	1	110	80	106	70	10.5		1	1	0	1	1		1	1	1	1	1	1
Hennepin	HealthRise	Hypertension and diabetes	1	1	0	1	138	80	110	80	9.7	6.5	1	1	0	1	1	1	1	1	1	1	1	1
Hennepin	HealthRise	Diabetes only	1	1	0	0	118	64	120	84	9.1	7.2	1	1	0	1	1	1	0	0	0	0	0	0
Hennepin	HealthRise	Hypertension and diabetes	1	1	0	1	144	70			6.4		1	1	1	1	1		1	1		1	1	0
Hennepin	HealthRise	Hypertension and diabetes	1	0	0	1	128	83	122	74	8.6		1	1	0	1	1		1	1	1	1	1	1
Hennepin	HealthRise	Hypertension and diabetes	1	0	0	1	168	98	139	74	5.4		1	1	1	1	1		1	1	1	1	1	0
Hennepin	HealthRise	Diabetes only	1	0	0	0	130	84	140	80	8.3	7.6	1	1	0	1	1	1	1	0	0	0	0	0
Hennepin	HealthRise	Hypertension only	1	1	0	0	140	74	120	64									1	1	1	1	1	0
Hennepin	HealthRise	Hypertension only	1	1	0	0	144	84	122	76									1	1	1	1	1	0
Hennepin	HealthRise	Hypertension and diabetes	0	1	0	1	176	70	118	64	10.5		1	1	0	1	1		1	1	1	1	1	0
Hennepin	HealthRise	Hypertension only	0	1	0	0	150	90	120	70									1	1	1	1	1	0
Ramsey	HealthRise		1	1	1	0	138	63	124	76	9.1	8.1	1	0	0	1	0	0	0	0	0	0	0	0
Ramsey	HealthRise	Diabetes only	1	1	1	0	133	75	136	68	9.8	7.9	1	1	0	1	1	1	0	0	0	0	0	0
Ramsey	HealthRise		1	1	1	1	158	67	235	96	8.5	11.3	1	0	0	1	0	0	1	0	0	1	0	0
Ramsey	HealthRise	Hypertension and diabetes	0	0	1	1	132	91	140	90	9	10.1	1	1	0	1	1	0	1	1	0	1	1	0
Ramsey	HealthRise	Diabetes only	1	1	1	1	152	73	132	71	11.1	9.3	1	1	0	1	1	0	1	0	1	1	0	0
Ramsey	HealthRise	Hypertension only	1	1	1	0	148	90	168	82	5.1		0	0	0		0		1	1	0	1	1	0
Ramsey	HealthRise	Hypertension and diabetes	1	1	0	1	162	104	164	95	8	8.1	1	1	0	1	1	0	1	1	0	1	1	0
Ramsey	HealthRise	Hypertension and diabetes	1	0	1	1	163	107	148	80	8.9	7.7	1	1	0	1	1	1	1	1	0	1	1	0
Ramsey	HealthRise	Hypertension only	1	1	1	0	179	82	140	90									1	1	0	1	1	0
Ramsey	HealthRise	Hypertension and diabetes	0	1	1	1	149	95	105	70	15.3	12	1	1	0	1	1	0	1	1	1	1	1	0
Ramsey	HealthRise	Hypertension and diabetes	1	0	1	1	131	74	90	60	16.4	9.2	1	1	0	1	1	0	1	1	1	1	1	1
Ramsey	HealthRise	Hypertension and diabetes	1	1	0	1	120	60	100	60	9.2	6.5	1	1	0	1	1	1	1	1	1	1	1	1
Ramsey	HealthRise	Diabetes only	1	0	1	0	124	74	88	60	12.8	9.3	1	1	0	1	1	0	0	0	0	0	0	0
Ramsey	HealthRise	Diabetes only	1	0	1	1	145	86	118	60	8.9		1	1	0	1	1		1	0	1	1	0	0
Ramsey	HealthRise	Hypertension and diabetes	1	0	0	1	140	86	147	83	5.9	8.6	1	1	1	1	1	0	1	1	0	1	1	0
Ramsey	HealthRise	Hypertension only	1	0	1	0	164	117	130	88	5.8	6.2	0	0	0	0	0	0	1	1	1	1	1	0
Ramsey	HealthRise	Diabetes only	1	0	1	0	128	78	136	78	11.8	9.3	1	1	0	1	1	0	0	0	0	0	0	0
Ramsey	HealthRise	Diabetes only	1	0	0	1	160	100	160	90	6.2	6.7	1	1	1	1	1	1	1	0	0	1	0	0
Ramsey	HealthRise	Diabetes only	0	0	0	1	151	93	120	82	10.2	10	1	1	0	1	1	0	1	0	1	1	0	0
Ramsey	HealthRise	Diabetes only	1	1	0	1	165	83	151	91	9.1	9	1	1	0	1	1	0	1	0	0	1	0	0
Ramsey	HealthRise	Hypertension and diabetes	1	1	0	1	169	78	140	60	11.4	8.8	1	1	0	1	1	0	1	1	0	1	1	0
Ramsey	HealthRise	Hypertension and diabetes	0	0	0	1	180	103	132	96	10.8	9.3	1	1	0	1	1	0	1	1	0	1	1	0
Ramsey	HealthRise	Diabetes only	0	0	0	1	142	82	122	90	9.6	10.4	1	1	0	1	1	0	1	0	0	1	0	0
Ramsey	HealthRise	Diabetes only	1	1	0	1	144	86	120	86	17.2	8.5	1	1	0	1	1	0	1	0	1	1	0	0
Ramsey	HealthRise	Diabetes only	1	0	0	1	146	87	132	68	10.6	10.7	1	1	0	1	1	0	1	0	1	1	0	0
Ramsey	HealthRise	Hypertension and diabetes	1	1	0	1	160	80	132	80	11		1	1	0	1	1		1	1	1	1	1	0
Ramsey	HealthRise	Diabetes only	1	1	0	1	142	84	120	78	9.5	7.4	1	1	0	1	1	1	1	0	1	1	0	0
Ramsey	HealthRise	Hypertension and diabetes	1	0	0	1	166	81	120	63	8.2	9.3	1	1	0	1	1	0	1	1	1	1	1	0
Ramsey	HealthRise	Hypertension only	0	0	0	0	147	97	122	80	5.2		0	0	0		0		1	1	1	1	1	0
Ramsey	HealthRise	Hypertension and diabetes	1	1	0	1	153	82	180	80	12.3	10	1	1	0	1	1	0	1	1	0	1	1	0
Ramsey	HealthRise	Hypertension and diabetes	1	0	0	1	170	101	156	82	12.3	9.8	1	1	0	1	1	0	1	1	0	1	1	0
Ramsey	HealthRise	Hypertension and diabetes	1	0	0	1	122	78	120	80	8.5	8.1	1	1	0	1	1	0	1	1	1	1	1	1
Ramsey	HealthRise	Diabetes only	0	1	0	0	128	84	120	70	9.6	9	1	1	0	1	1	0	0	0	0	0	0	0
Ramsey	HealthRise	Hypertension and diabetes	1	1	0	1	111	71	105	66	14.2	9.4	1	1	0	1	1	0	1	1	1	1	1	1
Ramsey	HealthRise	Diabetes only	1	1	0	0	136	84	145	80	8.8	8	1	1	0	1	1	0	1	0	0	0	0	0
Ramsey	HealthRise	Diabetes only	0	0	0	0	105	67	112	80	11.3		1	1	0	1	1		0	0	0	0	0	0
Ramsey	HealthRise	Hypertension and diabetes	1	1	0	1	146	76	146	70	9.5	8.8	1	1	0	1	1	0	1	1	0	1	1	0
Ramsey	HealthRise	Diabetes only	1	0	0	0	127	70	130	76	13.2	9.9	1	1	0	1	1	0	0	0	0	0	0	0
Ramsey	HealthRise	Diabetes only	1	0	0	0	102	61	104	68	14	11.2	1	1	0	1	1	0	0	0	0	0	0	0
Ramsey	HealthRise	Diabetes only	0	1	0	0	137	88	130	90	9.2	6.5	1	1	0	1	1	1	1	0	0	0	0	0
Ramsey	HealthRise	Hypertension and diabetes	1	1	0	1	145	89	118	68	8.7	8	1	1	0	1	1	0	1	1	1	1	1	0
Ramsey	HealthRise	Diabetes only	1	1	0	0	137	83	150	81	12.6	10.3	1	1	0	1	1	0	1	0	0	0	0	0
Ramsey	HealthRise	Diabetes only	1	0	0	0	120	72	131	90	14.1		1	1	0	1	1		1	0	0	0	0	0
Ramsey	HealthRise	Diabetes only	0	1	0	0	137	87	122	74	8.8	7.7	1	1	0	1	1	1	0	0	0	0	0	0
Ramsey	HealthRise	Diabetes only	0	0	0	0	126	81	118	81	9	6.4	1	1	0	1	1	1	0	0	0	0	0	0
Ramsey	HealthRise	Diabetes only	1	1	0	0	138	82	125	84	9.9	9.4	1	1	0	1	1	0	0	0	0	0	0	0
Ramsey	HealthRise	Diabetes only	1	0	0	0	122	68	138	60	10.7		1	1	0	1	1		0	0	0	0	0	0
Ramsey	HealthRise	Diabetes only	1	1	0	0	102	70	124	76	14.7	14.9	1	1	0	1	1	0	0	0	0	0	0	0
Ramsey	HealthRise	Diabetes only	0	1	0	0	118	77	113	78	8.5	6	1	1	0	1	1	1	0	0	0	0	0	0
Ramsey	HealthRise	Diabetes only	1	0	0	0	113	79	110	80	8.2	7.7	1	1	0	1	1	1	0	0	0	0	0	0
Ramsey	HealthRise	Diabetes only	1	0	0	0	134	81	110	70	8.9	6.7	1	1	0	1	1	1	0	0	0	0	0	0
Ramsey	HealthRise	Diabetes only	1	1	0	1	152	83	140	80	8.9	9.7	1	1	0	1	1	0	1	0	0	1	0	0
Rice	HealthRise	Hypertension and diabetes	0	1	1	1	124	77	140	91	5.6	5.6	1	1	1	1	1	1	1	1	0	1	1	1
Rice	HealthRise	Hypertension and diabetes	1	1	0	1	129	84	134	84	5.7	5.6	1	1	1	1	1	1	1	1	1	1	1	1
Rice	HealthRise	Hypertension and diabetes	1	1	0	1	119	82	120	75	11.1	14	1	1	0	1	1	0	1	1	1	1	1	1
Rice	HealthRise	Hypertension only	1	1	1	0	137	80	118	68	5.7	5.7	0	0	0	0	0	0	1	1	1	1	1	1
Rice	HealthRise	Hypertension only	0	0	1	0	125	82	158	103	5.3		0	0	0		0		1	1	0	1	1	1
Rice	HealthRise	Diabetes only	1	1	1	0	122	75	127	85	7.4	7.8	1	1	1	1	1	1	0	0	0	0	0	0
Rice	HealthRise	Diabetes only	0	0	1	0	110	60	107	74	8.1	7.1	1	1	0	1	1	1	0	0	0	0	0	0
Rice	HealthRise	Hypertension and diabetes	0	0	0	1	141	87	131	84	9.7	7.3	1	1	0	1	1	1	1	1	1	1	1	0
Rice	HealthRise	Hypertension only	1	1	0	0	119	81	117	84	6.3		0	0	0		0		1	1	1	1	1	1
Rice	HealthRise	Diabetes only	1	1	1	0	136	88	131	76	7.5	8.9	1	1	1	1	1	0	0	0	0	0	0	0
Rice	HealthRise	Hypertension only	1	0	0	0	131	76	128	84	5.7	5.8	0	0	0	0	0	0	1	1	1	1	1	1
Rice	HealthRise	Diabetes only	0	1	1	0	118	74	129	83	8.1	8.4	1	1	0	1	1	0	0	0	0	0	0	0
Rice	HealthRise	Diabetes only	1	0	1	0	133	76	150	72	9.1	7.6	1	1	0	1	1	1	1	0	0	0	0	0
Rice	HealthRise	Hypertension and diabetes	1	0	1	1	115	67	117	67	6.7	6.5	1	1	1	1	1	1	1	1	1	1	1	1
Rice	HealthRise	Hypertension and diabetes	1	1	1	1	196	93	135	70	13.1	10.8	1	1	0	1	1	0	1	1	1	1	1	0
Rice	HealthRise	Diabetes only	1	1	0	0					9.4		1	1	0	1	1
Rice	HealthRise	Hypertension and diabetes	1	0	1	1	135	80	145	82	10.1	9.4	1	1	0	1	1	0	1	1	0	1	1	1
Rice	HealthRise		0	0	1	0	123	77	120	71	11.7	9.8	1	0	0	1	0	0	0	0	0	0	0	0
Rice	HealthRise	Hypertension and diabetes	1	0	1	1	147	63	139	69	8.2	7.7	1	1	0	1	1	1	1	1	1	1	1	0
Rice	HealthRise	Diabetes only	0	1	1	0	100	70	119	78	7.5	7.5	1	1	1	1	1	1	0	0	0	0	0	0
Rice	HealthRise	Hypertension and diabetes	1	1	0	1	177	87	172	82	8.8	9.5	1	1	0	1	1	0	1	1	0	1	1	0
Rice	HealthRise	Diabetes only	1	0	1	0	122	79	132	80	9.3	7.4	1	1	0	1	1	1	0	0	0	0	0	0
Rice	HealthRise	Diabetes only	0	1	1	0	121	79	132	86	11.9	12.2	1	1	0	1	1	0	0	0	0	0	0	0
Rice	HealthRise	Hypertension and diabetes	1	1	1	1	135	88	118	76	12.2	6.6	1	1	0	1	1	1	1	1	1	1	1	1
Rice	HealthRise	Diabetes only	1	0	1	1	153	86	132	81	8	8.2	1	1	0	1	1	0	1	0	1	1	0	0
Rice	HealthRise	Diabetes only	0	1	1	1	149	86	122	78	9.5	7.3	1	1	0	1	1	1	1	0	1	1	0	0
Rice	HealthRise	Hypertension and diabetes	1	0	0	1	192	95	193	103	6.6	7.2	1	1	1	1	1	1	1	1	0	1	1	0
Rice	HealthRise	Hypertension and diabetes	1	1	1	1	131	79	124	72	6	6.2	1	1	1	1	1	1	1	1	1	1	1	1
Rice	HealthRise	Diabetes only	0	0	1	0	111	68	124	73	10.4	10.2	1	1	0	1	1	0	0	0	0	0	0	0
Rice	HealthRise	Hypertension only	1	1	0	0	146	82	144	87.5	5.6		0	0	0		0		1	1	0	1	1	0
Rice	HealthRise	Diabetes only	0	1	0	1	144	96	134	87	12.9	13.5	1	1	0	1	1	0	1	0	1	1	0	0
Rice	HealthRise	Hypertension and diabetes	1	1	1	1	122	76	157	76	6.3	7.3	1	1	1	1	1	1	1	1	0	1	1	1
Rice	HealthRise		0	1	0	0					7.2	7.7	1	0	1	1	0	1
Rice	HealthRise	Diabetes only	0	0	1	0	127	77	138	80	9.5	11.1	1	1	0	1	1	0	0	0	0	0	0	0
Rice	HealthRise	Hypertension and diabetes	0	0	1	1	152	94	144	89	12.8	12.9	1	1	0	1	1	0	1	1	0	1	1	0
Rice	HealthRise	Diabetes only	1	1	1	0	129	80	135	81	11.3	10.6	1	1	0	1	1	0	0	0	0	0	0	0
Rice	HealthRise	Hypertension and diabetes	1	0	1	1	121	67	114	67	6.2	8.3	1	1	1	1	1	0	1	1	1	1	1	1
Rice	HealthRise	Hypertension only	1	1	0	1	136	84	133	80	6.6	6.1	1	0	1	1	0	1	1	1	1	1	1	1
Rice	HealthRise	Hypertension and diabetes	1	1	1	1	142	74	129	63	10.3	9.3	1	1	0	1	1	0	1	1	1	1	1	0
Rice	HealthRise	Hypertension and diabetes	0	1	1	1	130	81	126	79	6.5	6	1	1	1	1	1	1	1	1	1	1	1	1
Rice	HealthRise	Diabetes only	1	1	0	0					8	7.9	1	1	0	1	1	1
Rice	HealthRise	Hypertension and diabetes	1	0	0	1	111	71	112	61	8.5	8.9	1	1	0	1	1	0	1	1	1	1	1	1
Rice	HealthRise	Hypertension and diabetes	0	0	1	1	142	102	137	86	6.6	5.4	1	1	1	1	1	1	1	1	1	1	1	0
Rice	HealthRise	Diabetes only	1	0	1	0	111	64	133	82	13.7	11.2	1	1	0	1	1	0	0	0	0	0	0	0
Rice	HealthRise	Diabetes only	1	0	1	0	109	65	97.5	57.5	7.8	9.4	1	1	1	1	1	0	0	0	0	0	0	0
Rice	HealthRise	Hypertension and diabetes	0	1	1	1	141	81	148	80	6.6	6.7	1	1	1	1	1	1	1	1	0	1	1	0
Rice	HealthRise		0	0	0	0	144	79	124	63	5.8		0	0	0		0		1	0	1	1	0	0
Rice	HealthRise	Diabetes only	1	1	0	0	126	86	116	70	7.2	7.2	1	1	1	1	1	1	0	0	0	0	0	0
Rice	HealthRise	Hypertension only	1	1	0	0	122	83	116	82									1	1	1	1	1	1
Rice	HealthRise	Diabetes only	1	1	1	0	134	75	127	75.5	8.4	8.2	1	1	0	1	1	0	0	0	0	0	0	0
Rice	HealthRise	Hypertension and diabetes	0	0	1	1	136	75	138	88	5.8	5.8	1	1	1	1	1	1	1	1	1	1	1	1
Rice	HealthRise	Diabetes only	1	1	1	0	118	65	126	80	7.4	8.3	1	1	1	1	1	0	0	0	0	0	0	0
Rice	HealthRise	Diabetes only	0	0	1	0	118	77	134	79	10.8	8.7	1	1	0	1	1	0	0	0	0	0	0	0
Rice	HealthRise	Hypertension only	1	1	0	0	156	92	124	83	5.2		0	0	0		0		1	1	1	1	1	0
Rice	HealthRise	Hypertension only	0	0	1	0	149	83	141	73	5.5		0	0	0		0		1	1	0	1	1	0
Rice	HealthRise	Diabetes only	0	1	0	0	118	69	106	75	5.2		1	1	1	1	1		0	0	0	0	0	0
Rice	HealthRise	Hypertension and diabetes	1	1	1	1	172	79	167	79	10.3	10.8	1	1	0	1	1	0	1	1	0	1	1	0
Rice	HealthRise	Diabetes only	0	1	0	0	115	79	116	80	6.5	5.9	1	1	1	1	1	1	0	0	0	0	0	0
Rice	HealthRise	Diabetes only	0	0	1	0	119	75	120	82	7	10.3	1	1	1	1	1	0	0	0	0	0	0	0
Rice	HealthRise	Hypertension and diabetes	1	1	1	1	121	75	136	80	6	6.5	1	1	1	1	1	1	1	1	1	1	1	1
Rice	HealthRise	Hypertension and diabetes	0	1	1	1	142	82	135	84	10.7	12.1	1	1	0	1	1	0	1	1	1	1	1	0
Rice	HealthRise	Hypertension only	0	1	0	0	143	86	128	83	5.4		0	0	0		0		1	1	1	1	1	0
Rice	HealthRise	Hypertension only	1	0	0	0	169	112	128	83									1	1	1	1	1	0
Rice	HealthRise	Diabetes only	0	1	1	0	116	64	111	70	10.3	12.1	1	1	0	1	1	0	0	0	0	0	0	0
Rice	HealthRise	Hypertension and diabetes	1	1	0	1	198	77	197	70	12		1	1	0	1	1		1	1	0	1	1	0
Rice	HealthRise	Diabetes only	1	0	1	0	118	71	117	76	12.2	13.9	1	1	0	1	1	0	0	0	0	0	0	0
Rice	HealthRise	Hypertension and diabetes	1	0	1	1	117	66	156	83	7.4	8.1	1	1	1	1	1	0	1	1	0	1	1	1
Rice	HealthRise	Diabetes only	0	1	1	0	94	61	102	60	6.2	7.5	1	1	1	1	1	1	0	0	0	0	0	0
Rice	HealthRise	Diabetes only	0	1	1	0	121	77	131	77	7.1	7.6	1	1	1	1	1	1	0	0	0	0	0	0
Rice	HealthRise	Diabetes only	0	1	0	0	128	85	130	87	11.9	11.4	1	1	0	1	1	0	0	0	0	0	0	0
Rice	HealthRise	Diabetes only	1	1	1	0	122	79	112	70	10.2	9.6	1	1	0	1	1	0	0	0	0	0	0	0
Rice	HealthRise	Diabetes only	0	0	1	0	117	73	114	76	7.8	7.5	1	1	1	1	1	1	0	0	0	0	0	0
Rice	HealthRise	Diabetes only	0	1	0	0	122	72	116	63	7.2	6.4	1	1	1	1	1	1	0	0	0	0	0	0
Rice	HealthRise	Diabetes only	1	0	1	0	135	79	159	90	11.4	11.2	1	1	0	1	1	0	1	0	0	0	0	0
Rice	HealthRise	Diabetes only	1	1	0	0					8.4	7.5	1	1	0	1	1	1
Rice	HealthRise	Diabetes only	0	1	0	1	128	90			9.9	10.1	1	1	0	1	1	0	1	0		1	0	0
Rice	HealthRise	Diabetes only	1	1	0	0	134	75	131	69	8		1	1	0	1	1		0	0	0	0	0	0
Rice	HealthRise	Diabetes only	1	0	1	0	139	74	124	69	8.3	7.3	1	1	0	1	1	1	0	0	0	0	0	0
Rice	HealthRise	Hypertension only	1	1	0	0	155.5	84.5	128	74									1	1	1	1	1	0
Rice	HealthRise	Diabetes only	0	1	1	0	129	75			8.8	8	1	1	0	1	1	0		0		0	0	0
Rice	HealthRise	Diabetes only	1	1	0	0	96	60	98	58	8		1	1	0	1	1		0	0	0	0	0	0
Rice	HealthRise	Diabetes only	1	1	0	0	118	73					1	1		1	1			0		0	0	0
Rice	HealthRise	Diabetes only	0	0	0	0	126	81			5.3		1	1	1	1	1			0		0	0	0
Rice	HealthRise	Diabetes only	1	1	0	0	124	70	125	78	9.7	5.8	1	1	0	1	1	1	0	0	0	0	0	0
Rice	HealthRise	Diabetes only	0	0	0	1	145	88	136	74	12.4		1	1	0	1	1		1	0	1	1	0	0
Rice	HealthRise	Diabetes only	0	1	1	0	116	68	131	85	6.7	7.8	1	1	1	1	1	1	0	0	0	0	0	0
Rice	HealthRise	Diabetes only	1	0	0	0	122	72	136	76	8.6	9.7	1	1	0	1	1	0	0	0	0	0	0	0
Rice	HealthRise	Hypertension only	1	0	0	0	168	104	129	89									1	1	1	1	1	0
Rice	HealthRise	Diabetes only	0	1	0	0	112	72	108	70	8.1	8.9	1	1	0	1	1	0	0	0	0	0	0	0
Rice	HealthRise	Hypertension only	1	0	0	0	128	76	107	62									1	1	1	1	1	1
Rice	HealthRise	Diabetes only	0	0	0	0	132	88	120	76	12.3		1	1	0	1	1		0	0	0	0	0	0
Rice	HealthRise	Diabetes only	1	1	0	1	146	82	151	77	7.3	6.7	1	1	1	1	1	1	1	0	0	1	0	0
Rice	HealthRise	Hypertension and diabetes	1	0	1	1					10.3	10.2	1	1	0	1	1	0	1	1		1	1
Rice	HealthRise	Hypertension only	0	0	1	0	111	75	104	78									1	1	1	1	1	1
Rice	HealthRise		0	0	0	0	146	81	129	62									1	0	1	1	0	0
Rice	HealthRise	Hypertension and diabetes	1	0	0	1	127	77	123	80	7.8		1	1	1	1	1		1	1	1	1	1	1
Rice	HealthRise	Diabetes only	1	0	0	0	117	69	119	73	7.5	7.5	1	1	1	1	1	1	0	0	0	0	0	0
Rice	HealthRise	Hypertension only	1	0	0	0	160	114	42	96									1	1	0	1	1	0
Rice	HealthRise	Hypertension and diabetes	0	0	0	1	128	88	136.5	93			1	1		1	1		1	1	0	1	1	1
Rice	HealthRise	Hypertension only	0	1	0	0	131	87	121	78	5.5		0	0	0		0		1	1	1	1	1	1
Rice	HealthRise	Hypertension only	0	0	0	0	158	96	135	82	5.2		0	0	0		0		1	1	1	1	1	0
Rice	HealthRise	Diabetes only	1	0	1	0	123	81	113	73	13.4	14.2	1	1	0	1	1	0	0	0	0	0	0	0
Rice	HealthRise	Diabetes only	1	0	1	1	137	92	127	77	7.1	9.3	1	1	1	1	1	0	1	0	1	1	0	0
Rice	HealthRise	Diabetes only	1	1	0	0	128	84	124	84	8.1	9.2	1	1	0	1	1	0	0	0	0	0	0	0
Rice	HealthRise	Diabetes only	0	1	0	0	124	70	138	70	13.7	12.8	1	1	0	1	1	0	0	0	0	0	0	0
Rice	HealthRise	Diabetes only	0	0	0	0	125	83	122	79			1	1		1	1		0	0	0	0	0	0
Rice	HealthRise	Diabetes only	0	1	1	0	122	81	118	70	10	10.3	1	1	0	1	1	0	0	0	0	0	0	0
Rice	HealthRise	Hypertension only	0	0	0	0	141	91	150	90									1	1	0	1	1	0
Rice	HealthRise	Hypertension and diabetes	0	0	0	1	115	73	118	83	6.1		1	1	1	1	1		1	1	1	1	1	1
Rice	HealthRise	Hypertension and diabetes	1	1	1	1	84	57	111	58	8.8	8	1	1	0	1	1	0	1	1	1	1	1	1
Rice	HealthRise	Diabetes only	1	1	0	0	120	82	121	77	7.3	10.7	1	1	1	1	1	0	0	0	0	0	0	0
Rice	HealthRise	Hypertension only	1	1	0	0	116	81	105	74									1	1	1	1	1	1
Rice	HealthRise	Hypertension and diabetes	1	0	0	1	130	73	149	79	6.2	6.5	1	1	1	1	1	1	1	1	0	1	1	1
Rice	HealthRise	Hypertension and diabetes	1	0	1	1	140	67	128	78	7.4	6.4	1	1	1	1	1	1	1	1	1	1	1	0
Rice	HealthRise	Hypertension and diabetes	1	1	1	1	90	60	135	68	7	6	1	1	1	1	1	1	1	1	1	1	1	1
Rice	HealthRise	Diabetes only	1	0	0	1	147	80	131	75	6.2		1	1	1	1	1		1	0	1	1	0	0
Rice	HealthRise	Diabetes only	0	0	0	0	119	71	125	86	14		1	1	0	1	1		0	0	0	0	0	0
Rice	HealthRise	Diabetes only	1	1	1	0	126	74	125	73	10.1	8	1	1	0	1	1	0	0	0	0	0	0	0
Rice	HealthRise	Diabetes only	0	0	0	0	102	70	116	70	7.1	6.1	1	1	1	1	1	1	0	0	0	0	0	0
Rice	HealthRise	Diabetes only	1	1	0	0	128	86	140	90	6		1	1	1	1	1		1	0	0	0	0	0
Rice	HealthRise	Hypertension and diabetes	0	0	0	1	164	97	146	97	8.1	12.7	1	1	0	1	1	0	1	1	0	1	1	0
Rice	HealthRise	Diabetes only	0	0	0	0	118	78	106	63	8		1	1	0	1	1		0	0	0	0	0	0
Rice	HealthRise	Diabetes only	0	1	0	0	120	71	128	81	6.4	6.3	1	1	1	1	1	1	0	0	0	0	0	0
Rice	HealthRise	Hypertension only	0	1	1	0	140	100	117	80	5.7		0	0	0		0		1	1	1	1	1	0
Rice	HealthRise	Hypertension only	1	0	0	0	131	74	168	91	5.8		0	0	0		0		1	1	0	1	1	1
Rice	HealthRise	Hypertension and diabetes	1	1	0	1	180	86	181	92	8.2		1	1	0	1	1		1	1	0	1	1	0
Rice	HealthRise	Hypertension only	1	1	1	0	144	85	98	67	6		0	0	0		0		1	1	1	1	1	0
Rice	HealthRise	Diabetes only	1	0	1	0	110	74	123	80	11.8	10	1	1	0	1	1	0	0	0	0	0	0	0
Rice	HealthRise	Diabetes only	1	1	0	1	163	85	160	85	11.3		1	1	0	1	1		1	0	0	1	0	0
Rice	HealthRise	Diabetes only	0	1	1	0	127	87	121	78	7	7.2	1	1	1	1	1	1	0	0	0	0	0	0
Rice	HealthRise	Diabetes only	0	0	0	0	112	74	126	80	13		1	1	0	1	1		0	0	0	0	0	0
Rice	HealthRise	Hypertension only	0	0	0	0	138	102	126	87	5		0	0	0		0		1	1	1	1	1	0
Rice	HealthRise	Diabetes only	1	1	0	0	135	78	105	55	12.4		1	1	0	1	1		0	0	0	0	0	0
Rice	HealthRise	Hypertension and diabetes	1	1	0	1	139	68	144	75	6.8		1	1	1	1	1		1	1	0	1	1	1
Rice	HealthRise	Hypertension and diabetes	1	1	1	1	200	75	137	65	7.2		1	1	1	1	1		1	1	1	1	1	0
Rice	HealthRise	Diabetes only	1	0	1	0	126	82	122	70	14	7.1	1	1	0	1	1	1	0	0	0	0	0	0
Rice	HealthRise	Hypertension and diabetes	0	1	1	1	136	82	149	81	13.1	12.7	1	1	0	1	1	0	1	1	0	1	1	1
Rice	HealthRise	Diabetes only	0	0	0	0	131	82	122	83	11.3	7.5	1	1	0	1	1	1	0	0	0	0	0	0
Rice	HealthRise	Hypertension and diabetes	0	0	0	1	126	81	128	72	6.5	7.2	1	1	1	1	1	1	1	1	1	1	1	1
Rice	HealthRise	Hypertension and diabetes	1	0	0	1	166	89	152.5	89.5	6.3		1	1	1	1	1		1	1	0	1	1	0
Rice	HealthRise	Diabetes only	0	1	0	0	136	88	138	100	6.2	6	1	1	1	1	1	1	1	0	0	0	0	0
Rice	HealthRise	Hypertension and diabetes	1	1	0	1					6.3		1	1	1	1	1		1	1		1	1
Rice	HealthRise	Diabetes only	0	0	0	0	137	74	129	87	5.9	6	1	1	1	1	1	1	0	0	0	0	0	0
Rice	HealthRise	Hypertension and diabetes	1	0	0	1	143	91	125	82	5.4		1	1	1	1	1		1	1	1	1	1	0
Rice	HealthRise	Hypertension and diabetes	0	0	0	1	154	96	160	92	11		1	1	0	1	1		1	1	0	1	1	0
Rice	HealthRise	Diabetes only	0	0	0	0	125	76	124	77	10.9	6.5	1	1	0	1	1	1	0	0	0	0	0	0
Rice	HealthRise	Hypertension and diabetes	1	1	0	1	214	82	128	66	6.1	6.1	1	1	1	1	1	1	1	1	1	1	1	0
Rice	HealthRise	Hypertension only	1	0	0	0	142	92	155	88	6.2		0	0	0		0		1	1	0	1	1	0
Rice	HealthRise	Hypertension only	0	1	0	0	144	86	145	88	5.5		0	0	0		0		1	1	0	1	1	0
Rice	HealthRise	Hypertension and diabetes	1	1	0	1	165	119	142	91			1	1		1	1		1	1	0	1	1	0
Rice	HealthRise	Hypertension and diabetes	1	1	0	1	214	112			7.2		1	1	1	1	1		1	1		1	1	0
Rice	HealthRise	Diabetes only	0	0	0	0	133	79	129	85	12.2	6.2	1	1	0	1	1	1	0	0	0	0	0	0
